# Supplementary material for: Storage stability of liposomes stored at elevated subzero temperatures in DMSO/sucrose mixtures
Source: PLoS One. 2018 Jul 5;13(7):e0199867. doi: 10.1371/journal.pone.0199867 (PMC6033440; doi:10.1371/journal.pone.0199867)
Supplement: S1 File — (XLSX) [file pone.0199867.s001.xlsx]

## Sheet: Data Figure 1
	no SUC	+0.5 M SUC	+1 M SUC		0	-80	C
DMSO (v-%)	Tg	Tg	Tg		100	-80	data								fitted data
0		-57.1	-52.9				5%DMSO-0.5M SUC		5%DMSO-1M SUC		10%DMSO-0.5M SUC		10%DMSO-1M SUC		5%DMSO-0.5M SUC		5%DMSO-1M SUC		10%DMSO-0.5M SUC		10%DMSO-1M SUC
2.5	-101.9	-72.3	-60.1				1000/T-storage (1/K)	ln(relaxation time) (s)	1000/T-storage (1/K)	ln(relaxation time) (s)	1000/T-storage (1/K)	ln(relaxation time) (s)	1000/T-storage (1/K)	ln(relaxation time) (s)	1000/T-storage (1/K)	ln(relaxation time) (s)	1000/T-storage (1/K)	ln(relaxation time) (s)	1000/T-storage (1/K)	ln(relaxation time) (s)	1000/T-storage (1/K)	ln(relaxation time) (s)
5	-114.9	-83.9	-67.5				5.31491	9.65599	4.92247	10.0188	5.94707	14.3568	5.17732	10.9406	5.27491	7.54751	4.86	8.38716	5.84	11.8805	5.12	10.2602
10	-121.3	-100.8	-77				5.46001	12.4094	5.04668	12.2346	6.12933	16.5657	5.31491	11.1983	5.29491	8.22937	4.88	8.84328	5.86	12.2619	5.14	10.4079
20	-123.7	-110.5	-94				5.61325	19.7879	5.17732	15.8207	6.32311	21.5032	5.46001	13.0149	5.31491	8.91123	4.9	9.2994	5.88	12.6434	5.16	10.5556
															5.33491	9.59309	4.92	9.75552	5.9	13.0248	5.18	10.7033
															5.35491	10.2749	4.94	10.2116	5.92	13.4062	5.2	10.851
															5.37491	10.9568	4.96	10.6678	5.94	13.7877	5.22	10.9987
															5.39491	11.6387	4.98	11.1239	5.96	14.1691	5.24	11.1464
															5.41491	12.3205	5	11.58	5.98	14.5506	5.26	11.294
															5.43491	13.0024	5.02	12.0361	6	14.932	5.28	11.4417
															5.45491	13.6842	5.04	12.4922	6.02	15.3134	5.3	11.5894
															5.47491	14.3661	5.06	12.9484	6.04	15.6949	5.32	11.7371
															5.49491	15.048	5.08	13.4045	6.06	16.0763	5.34	11.8848
															5.51491	15.7298	5.1	13.8606	6.08	16.4578	5.36	12.0325
															5.53491	16.4117	5.12	14.3167	6.1	16.8392	5.38	12.1802
															5.55491	17.0935	5.14	14.7728	6.12	17.2206	5.4	12.3279
															5.57491	17.7754	5.16	15.229	6.14	17.6021	5.42	12.4756
															5.59491	18.4573	5.18	15.6851	6.16	17.9835	5.44	12.6233
															5.61491	19.1391	5.2	16.1412	6.18	18.365	5.46	12.771
															5.63491	19.821	5.22	16.5973	6.2	18.7464	5.48	12.9187
															5.65491	20.5028	5.24	17.0534	6.22	19.1278	5.5	13.0664
															5.67491	21.1847	5.26	17.5096	6.24	19.5093	5.52	13.2141
															5.69491	21.8666	5.28	17.9657	6.26	19.8907
																			6.28	20.2722
																			6.3	20.6536
																			6.32	21.035
																			6.34	21.4165
																			6.36	21.7979
																			6.38	22.1794
																			6.4	22.5608
																			6.42	22.9422

## Sheet: Data Figure 2 S1
S1: 5%DMSO-1M SUC																																							B-actual data								B-fitted data		B-fitted data
aging at:	-65C								-70C								-75C						-80C																5%DMSO-1M SUC								5%DMSO-1M SUC		5%DMSO-1M SUC
storage for:	0 min	7 min	15 min	30 min	60 min	120 min	240 min	x min	0 min	30 min	45 min	60 min	90 min	120 min	180 min	240 min	0 min	60 min	120 min	180 min	240 min	300 min	0 min	60 min	120 min	180 min	240 min	300 min	x min										storage at -65C		storage at -70C		storage at -75C		storage at -80C		storage at -65C		storage at -70C
temperature (C)	heat flow (mW/mg)	heat flow (mW/mg)	heat flow (mW/mg)	heat flow (mW/mg)	heat flow (mW/mg)	heat flow (mW/mg)	heat flow (mW/mg)	heat flow (mW/mg)	heat flow (mW/mg)	heat flow (mW/mg)	heat flow (mW/mg)	heat flow (mW/mg)	heat flow (mW/mg)	heat flow (mW/mg)	heat flow (mW/mg)	heat flow (mW/mg)	heat flow (mW/mg)	heat flow (mW/mg)	heat flow (mW/mg)	heat flow (mW/mg)	heat flow (mW/mg)	heat flow (mW/mg)	heat flow (mW/mg)	heat flow (mW/mg)	heat flow (mW/mg)	heat flow (mW/mg)	heat flow (mW/mg)	heat flow (mW/mg)	heat flow (mW/mg)										duration of annealing (min)	delta-H (J/g)	duration of annealing (min)	delta-H (J/g)	duration of annealing (min)	delta-H (J/g)	duration of annealing (min)	delta-H (J/g)	duration of annealing (min)	delta-H (J/g)	duration of annealing (min)
-90	0.231012	0.237142	0.234487	0.235909	0.235454	0.238277	0.236842		0.131012	0.13199	0.134801	0.133762	0.135486	0.1352	0.132781	0.135246	0.0310123	0.0334558	0.0340717	0.0350877	0.0337739	0.0327978	-0.0689877	-0.0671507	-0.0648717	-0.0679775	-0.0689906	-0.0699667											7	0.20072	30	0.235598	60	0.128254	60	0.0761669	0	0	0
-89.8	0.231263	0.237456	0.234604	0.23623	0.235617	0.238508	0.237018		0.131263	0.132132	0.135156	0.134122	0.135607	0.135256	0.13301	0.135793	0.031263	0.0335203	0.0342283	0.0351543	0.0338377	0.0331674	-0.068737	-0.0669862	-0.0647449	-0.0678449	-0.0687428	-0.0696797											15	0.0692697	45	0.291586	120	0.197742	120	0.0976664	5	0.0873023	5
-89.6	0.231542	0.237485	0.23473	0.236303	0.235745	0.238612	0.237254		0.131542	0.132593	0.135283	0.134278	0.135864	0.135472	0.133181	0.135917	0.031542	0.0339254	0.0343862	0.0353681	0.0338717	0.0332841	-0.068458	-0.0667	-0.0643855	-0.0675572	-0.0684464	-0.0693594											30	0.288648	60	0.345058	180	0.234107	180	0.0963168	10	0.135013	10
-89.4	0.231854	0.237717	0.235128	0.236462	0.236114	0.238662	0.237591		0.131854	0.132751	0.135534	0.134433	0.136003	0.135467	0.133263	0.135868	0.0318543	0.0338899	0.0347478	0.0356572	0.0341275	0.0334188	-0.0681457	-0.0666043	-0.0642377	-0.0674804	-0.0682645	-0.0693326											60	0.362483	90	0.408599	240	0.222152	240	0.145758	15	0.173108	15
-89.2	0.231957	0.237767	0.23523	0.236634	0.236374	0.238602	0.237931		0.131957	0.13341	0.135442	0.134646	0.136254	0.135714	0.133628	0.136188	0.0319565	0.0340862	0.0347362	0.0357493	0.0338529	0.0334826	-0.0680435	-0.0664181	-0.0641848	-0.0670341	-0.0680384	-0.069263											120	0.558209	120	0.468247	300	0.280588	300	0.109153	20	0.205695	20
-89	0.232331	0.238004	0.23536	0.236778	0.236664	0.238678	0.238235		0.132331	0.13372	0.135588	0.134952	0.136311	0.135973	0.133757	0.13619	0.0323312	0.0340601	0.0350391	0.0359652	0.0341841	0.0336457	-0.0676688	-0.06615	-0.0639471	-0.0669565	-0.0676957	-0.0687804											240	0.692704	180	0.498242					25	0.234513	25
-88.8	0.232471	0.238232	0.235606	0.23707	0.237049	0.238578	0.238578		0.132471	0.133986	0.135562	0.13513	0.136596	0.135996	0.133883	0.136483	0.032471	0.0341812	0.0352101	0.0360326	0.0343688	0.0337696	-0.067529	-0.0660457	-0.0639616	-0.0667899	-0.067563	-0.0685109													240	0.533858					30	0.260514	30
-88.6	0.232723	0.238171	0.235869	0.237586	0.237202	0.23869	0.238857		0.132723	0.134296	0.135273	0.135375	0.136725	0.136323	0.134043	0.136524	0.0327232	0.0343978	0.0353855	0.0362428	0.0345123	0.0340775	-0.0672768	-0.0655362	-0.0638159	-0.0665993	-0.0671732	-0.0681848																			35	0.28429	35
-88.4	0.232849	0.238177	0.236046	0.237443	0.23713	0.238704	0.239026		0.132849	0.133954	0.135019	0.135599	0.136888	0.136375	0.134428	0.136736	0.0328486	0.0345891	0.0357239	0.0363116	0.0347928	0.0343094	-0.0671514	-0.065287	-0.0636616	-0.0662848	-0.067021	-0.0679819																			40	0.306245	40
-88.2	0.233225	0.238428	0.236325	0.237625	0.237053	0.239136	0.239478		0.133225	0.134117	0.134921	0.135783	0.137196	0.136725	0.134583	0.136744	0.0332254	0.0349514	0.0358833	0.0364906	0.0348181	0.0347601	-0.0667746	-0.0652986	-0.0635725	-0.0659587	-0.0667116	-0.0676072																			45	0.326669	45
-88	0.233374	0.238409	0.236456	0.237918	0.237132	0.239428	0.239567		0.133374	0.134206	0.134621	0.135881	0.137383	0.136933	0.134905	0.137003	0.0333739	0.0350696	0.0360377	0.0365855	0.0352196	0.0349775	-0.0666261	-0.0653072	-0.0632594	-0.0657529	-0.0665638	-0.0670833																			50	0.345781	50
-87.8	0.233709	0.238618	0.236748	0.238147	0.23718	0.239797	0.239605		0.133709	0.134372	0.134601	0.136093	0.137581	0.137175	0.134951	0.137133	0.0337087	0.0350819	0.0362319	0.0368558	0.0355739	0.035271	-0.0662913	-0.0651913	-0.0632638	-0.0654167	-0.066342	-0.0668674																			55	0.363749	55
-87.6	0.233864	0.238755	0.236938	0.238102	0.23729	0.240167	0.239825		0.133864	0.13412	0.134907	0.136263	0.137837	0.137296	0.135097	0.137313	0.0338638	0.0351391	0.0363616	0.0370536	0.03575	0.0355022	-0.0661362	-0.0650072	-0.0630841	-0.0654072	-0.0661978	-0.0666645																			60	0.380708	60
-87.4	0.233945	0.239027	0.23717	0.2386	0.237396	0.240247	0.239986		0.133945	0.13426	0.134936	0.136443	0.138068	0.137357	0.135436	0.137696	0.0339449	0.0353159	0.0366616	0.0371268	0.0357645	0.0357174	-0.0660551	-0.0648942	-0.0627978	-0.0651478	-0.0660174	-0.0667406																			65	0.396769	65
-87.2	0.23428	0.239367	0.237396	0.238568	0.237552	0.240398	0.240178		0.13428	0.134647	0.135258	0.136675	0.138183	0.13765	0.135525	0.137492	0.0342804	0.035558	0.0366645	0.0372109	0.0358522	0.0358862	-0.0657196	-0.0647913	-0.0626841	-0.0651877	-0.0658239	-0.0663754																			70	0.412023	70
-87	0.234397	0.239568	0.237594	0.238981	0.237785	0.24058	0.240559		0.134397	0.134709	0.135562	0.137079	0.138402	0.137769	0.135717	0.137734	0.0343971	0.0357855	0.0367957	0.0373674	0.0360884	0.0359993	-0.0656029	-0.0646145	-0.062571	-0.064858	-0.0656558	-0.0661551																			75	0.426545	75
-86.8	0.234672	0.239797	0.237799	0.239251	0.237825	0.240825	0.240701		0.134672	0.135134	0.136001	0.137291	0.138513	0.13792	0.13604	0.137751	0.0346717	0.036029	0.0370565	0.037537	0.0359732	0.036271	-0.0653283	-0.0643652	-0.062258	-0.0647188	-0.0653217	-0.0660457																			80	0.440401	80
-86.6	0.234928	0.240141	0.238133	0.2394	0.238207	0.241001	0.240978		0.134928	0.135469	0.136446	0.137381	0.138717	0.138118	0.136281	0.138135	0.0349275	0.0362145	0.0373138	0.0376109	0.0364601	0.0365551	-0.0650725	-0.0641536	-0.0621348	-0.0646739	-0.0651312	-0.0657978																			85	0.453647	85
-86.4	0.235159	0.240441	0.238159	0.239484	0.238501	0.241301	0.241183		0.135159	0.136009	0.136623	0.137564	0.138899	0.138344	0.136469	0.138281	0.0351587	0.0365601	0.0374761	0.0377971	0.0364428	0.0368051	-0.0648413	-0.0640007	-0.0621007	-0.0644536	-0.0649123	-0.0656362																			90	0.466331	90
-86.2	0.235359	0.240614	0.238324	0.239549	0.238795	0.241732	0.241451		0.135359	0.136193	0.13713	0.137777	0.139	0.138471	0.136654	0.138386	0.0353594	0.0365812	0.0376312	0.0379652	0.0366406	0.0369855	-0.0646406	-0.0637659	-0.0620123	-0.0642123	-0.0645239	-0.0654457																			95	0.478497	95
-86	0.235618	0.240887	0.238549	0.239731	0.239028	0.241914	0.241671		0.135618	0.136591	0.137117	0.138	0.13918	0.138617	0.136969	0.138509	0.0356181	0.0369449	0.0376667	0.0380268	0.0369109	0.0372391	-0.0643819	-0.0634507	-0.0618087	-0.0640203	-0.0641783	-0.0650275																			100	0.49018	100
-85.8	0.235915	0.241196	0.238849	0.240043	0.239218	0.242204	0.241941		0.135915	0.136835	0.137172	0.138154	0.139345	0.138795	0.137207	0.138954	0.0359152	0.0370007	0.0378659	0.0382862	0.0369804	0.037479	-0.0640848	-0.0630623	-0.061663	-0.0638087	-0.0638232	-0.0648399																			105	0.501415	105
-85.6	0.236111	0.241272	0.238998	0.240159	0.239349	0.242172	0.242389		0.136111	0.136902	0.137102	0.13825	0.139728	0.138843	0.137441	0.139017	0.0361109	0.0373225	0.03805	0.0383696	0.0372681	0.0376804	-0.0638891	-0.0628616	-0.0613899	-0.0635543	-0.063663	-0.064829																			110	0.512232	110
-85.4	0.23643	0.241517	0.239399	0.240291	0.239622	0.242414	0.242571		0.13643	0.137147	0.137139	0.138434	0.139969	0.139126	0.137565	0.139151	0.0364304	0.0374623	0.0382384	0.038742	0.0374326	0.0378493	-0.0635696	-0.0625348	-0.0612014	-0.0634783	-0.063258	-0.0645333																			115	0.522656	115
-85.2	0.236671	0.241852	0.239557	0.240514	0.239859	0.242694	0.242893		0.136671	0.137409	0.137463	0.13859	0.140123	0.13928	0.137879	0.139558	0.036671	0.0378036	0.0383891	0.0386507	0.0379413	0.0379565	-0.063329	-0.0622341	-0.0607652	-0.0633094	-0.0629362	-0.0643283																			120	0.532713	120
-85	0.236953	0.241971	0.239887	0.240608	0.240014	0.242964	0.243074		0.136953	0.137369	0.137218	0.138692	0.140338	0.139579	0.138048	0.139776	0.0369529	0.0377768	0.0386196	0.0387862	0.0379667	0.0381659	-0.0630471	-0.0621717	-0.0606935	-0.0629746	-0.0627022	-0.0641101																			125	0.542423	125
-84.8	0.237227	0.242204	0.240312	0.240781	0.240165	0.243469	0.243283		0.137227	0.137541	0.137407	0.138838	0.140623	0.139779	0.138315	0.14018	0.0372268	0.0380783	0.0390232	0.0391688	0.037942	0.0382688	-0.0627732	-0.062013	-0.0605768	-0.062708	-0.0623109	-0.0638833																			130	0.551807	130
-84.6	0.237478	0.242372	0.240712	0.240861	0.240309	0.24378	0.243422		0.137478	0.137652	0.137557	0.139037	0.140649	0.140033	0.138581	0.140081	0.0374783	0.0382978	0.0391725	0.0393696	0.0385877	0.0382833	-0.0625217	-0.0618522	-0.0603254	-0.0625297	-0.0621319	-0.0636928																			135	0.560883	135
-84.4	0.237833	0.242667	0.240867	0.240967	0.240529	0.244013	0.24357		0.137833	0.137686	0.137741	0.139299	0.140835	0.140201	0.138825	0.140133	0.0378326	0.038508	0.0393449	0.0396304	0.0387225	0.0383232	-0.0621674	-0.0615333	-0.060108	-0.0622551	-0.0619014	-0.0635101																			140	0.569667	140
-84.2	0.238163	0.242878	0.241121	0.241134	0.24078	0.244254	0.243731		0.138163	0.13772	0.138055	0.139596	0.141054	0.140436	0.139032	0.140689	0.038163	0.0388065	0.0395261	0.0399319	0.0390783	0.0385377	-0.061837	-0.0610855	-0.059992	-0.0620457	-0.0617109	-0.0634246																			145	0.578175	145
-84	0.238322	0.243188	0.241312	0.241489	0.241051	0.244256	0.243753		0.138322	0.137912	0.138203	0.139838	0.141197	0.140749	0.139237	0.140677	0.0383225	0.0389768	0.0396384	0.0403457	0.0393696	0.0385072	-0.0616775	-0.0609464	-0.0599471	-0.0619188	-0.0614841	-0.063358																			150	0.58642	150
-83.8	0.238573	0.243499	0.241413	0.24148	0.241386	0.244288	0.243736		0.138573	0.137927	0.138583	0.140117	0.141399	0.140966	0.139333	0.140954	0.0385732	0.0390848	0.0399971	0.0405935	0.0397159	0.0386297	-0.0614268	-0.0607688	-0.0597971	-0.0618609	-0.0611804	-0.0631043																			155	0.594415	155
-83.6	0.23882	0.243852	0.241596	0.241747	0.241531	0.24437	0.24378		0.13882	0.138078	0.138493	0.140454	0.141609	0.141374	0.139538	0.141089	0.0388196	0.0392507	0.0402949	0.0407804	0.0401551	0.03885	-0.0611804	-0.0604007	-0.0595674	-0.0613572	-0.06095	-0.0630949																			160	0.602173	160
-83.4	0.238975	0.244122	0.241945	0.241896	0.241767	0.244453	0.243704		0.138975	0.138432	0.138519	0.140717	0.141691	0.141641	0.139814	0.141248	0.0389746	0.0393471	0.040563	0.0410196	0.0403565	0.0391768	-0.0610254	-0.0603036	-0.0594986	-0.06125	-0.0606768	-0.0628109																			165	0.609705	165
-83.2	0.239448	0.244259	0.24213	0.242138	0.242137	0.244828	0.243854		0.139448	0.138689	0.138762	0.141001	0.141981	0.141947	0.139998	0.141493	0.0394478	0.0397268	0.0407196	0.041271	0.0406232	0.0393949	-0.0605522	-0.0601428	-0.0594652	-0.0610029	-0.0604558	-0.0627051																			170	0.61702	170
-83	0.239667	0.244485	0.242399	0.242528	0.242538	0.245042	0.243949		0.139667	0.138909	0.138986	0.141134	0.142076	0.142157	0.140213	0.141693	0.0396674	0.0400326	0.0410152	0.0414551	0.041042	0.0397536	-0.0603326	-0.0600196	-0.0591906	-0.060913	-0.0601493	-0.0622768																			175	0.624129	175
-82.8	0.240061	0.244654	0.242632	0.242724	0.242791	0.245171	0.244223		0.140061	0.139119	0.139532	0.141446	0.142258	0.142099	0.140392	0.142103	0.0400609	0.040029	0.0413123	0.041629	0.0414746	0.0400761	-0.0599391	-0.0597014	-0.0591478	-0.060379	-0.0598652	-0.0619899																			180	0.631041	180
-82.6	0.240217	0.244993	0.242884	0.242871	0.242861	0.245293	0.24447		0.140217	0.139378	0.139779	0.141556	0.142414	0.142451	0.140394	0.141937	0.0402167	0.040271	0.0414225	0.0418964	0.0417377	0.0403152	-0.0597833	-0.0595304	-0.0587942	-0.0603761	-0.0594333	-0.0614109																			185	0.637763	185
-82.4	0.240459	0.245108	0.242962	0.243059	0.243046	0.245444	0.244695		0.140459	0.139638	0.140154	0.14173	0.142654	0.142657	0.140682	0.142307	0.0404594	0.0402877	0.0416703	0.0421152	0.041979	0.0406036	-0.0595406	-0.0592565	-0.0588348	-0.0600072	-0.059158	-0.0612797																			190	0.644305	190
-82.2	0.2408	0.245428	0.243025	0.243398	0.243371	0.245613	0.244955		0.1408	0.140062	0.140184	0.141854	0.142767	0.142949	0.140812	0.142562	0.0408	0.0407971	0.0419007	0.042321	0.042371	0.0410072	-0.0592	-0.0592094	-0.0586522	-0.0598703	-0.0587986	-0.0609623																			195	0.650673	195
-82	0.240997	0.245605	0.243256	0.243559	0.24375	0.245914	0.245277		0.140997	0.140103	0.140549	0.142001	0.143075	0.143077	0.141054	0.142701	0.0409971	0.0406993	0.0419812	0.0425174	0.0424036	0.0412833	-0.0590029	-0.0588862	-0.0586007	-0.0595899	-0.0584319	-0.0607036																			200	0.656874	200
-81.8	0.241306	0.245714	0.243278	0.243793	0.244038	0.246225	0.245478		0.141306	0.140258	0.140472	0.1422	0.143364	0.14322	0.14131	0.143048	0.0413058	0.0411029	0.042337	0.0426717	0.0427812	0.0414399	-0.0586942	-0.0588928	-0.0586094	-0.0592196	-0.0580768	-0.0602696																			205	0.662915	205
-81.6	0.24157	0.245932	0.243436	0.244084	0.244236	0.24647	0.245601		0.14157	0.140366	0.141074	0.142565	0.143498	0.143469	0.141528	0.143335	0.0415703	0.0411312	0.0426203	0.0429159	0.0429667	0.0417812	-0.0584297	-0.058487	-0.0582239	-0.0591145	-0.0576761	-0.0599645																			210	0.668802	210
-81.4	0.241915	0.246128	0.243545	0.244436	0.244625	0.246758	0.245828		0.141915	0.140441	0.141475	0.142714	0.143696	0.143651	0.141717	0.14374	0.0419152	0.0416029	0.0427449	0.0429848	0.0433652	0.0419188	-0.0580848	-0.0584275	-0.0581022	-0.0589609	-0.0573355	-0.0598123																			215	0.674541	215
-81.2	0.241952	0.246374	0.243801	0.244899	0.244743	0.246946	0.245986		0.141952	0.140664	0.141742	0.142844	0.143823	0.143927	0.14193	0.14382	0.0419522	0.0418138	0.042992	0.0432196	0.0434261	0.0421319	-0.0580478	-0.0579442	-0.0578739	-0.0587732	-0.0569601	-0.0594514																			220	0.680137	220
-81	0.242039	0.246588	0.243904	0.245094	0.244988	0.247109	0.246194		0.142039	0.140304	0.142361	0.143049	0.144036	0.144143	0.142022	0.144328	0.0420391	0.0419971	0.0430587	0.043213	0.0437094	0.0423507	-0.0579609	-0.0579428	-0.0575986	-0.0584696	-0.0566225	-0.0593768																			225	0.685596	225
-80.8	0.242404	0.246809	0.244118	0.245384	0.245109	0.24752	0.24646		0.142404	0.14033	0.142664	0.143201	0.144229	0.144448	0.142138	0.144416	0.0424043	0.0423435	0.0432	0.0433109	0.0433732	0.042608	-0.0575957	-0.0575123	-0.0574891	-0.0581138	-0.0565341	-0.0591739																			230	0.690922	230
-80.6	0.242667	0.246969	0.244372	0.245646	0.245096	0.247849	0.246588		0.142667	0.140577	0.143126	0.143317	0.144364	0.144614	0.142238	0.144788	0.0426667	0.0425377	0.0434522	0.0433862	0.0436442	0.0427696	-0.0573333	-0.0572087	-0.0569333	-0.0578797	-0.0563986	-0.0586406																			235	0.696121	235
-80.4	0.243254	0.247133	0.244701	0.245768	0.245202	0.248023	0.246695		0.143254	0.140693	0.143531	0.143436	0.144487	0.144856	0.142517	0.144849	0.0432536	0.0427435	0.0435464	0.043479	0.0436022	0.0431341	-0.0567464	-0.0569942	-0.0566304	-0.0576768	-0.0564333	-0.0585725																			240	0.701197	240
-80.2	0.243338	0.247196	0.244757	0.245746	0.24533	0.248381	0.246757		0.143338	0.141035	0.143862	0.143786	0.144664	0.145098	0.142551	0.145256	0.0433377	0.0430725	0.0437812	0.0435413	0.043879	0.0433333	-0.0566623	-0.0570232	-0.0563167	-0.057463	-0.0563188	-0.0583261																			245	0.706154	245
-80	0.243707	0.247507	0.245014	0.246055	0.245432	0.248629	0.246917		0.143707	0.141019	0.144322	0.143703	0.144923	0.145294	0.14273	0.145208	0.0437072	0.0431993	0.0438384	0.0438261	0.043671	0.0438312	-0.0562928	-0.0569384	-0.056071	-0.0568768	-0.0562188	-0.058387																			250	0.710995	250
-79.8	0.243936	0.247585	0.245287	0.246419	0.245617	0.248949	0.247223		0.143936	0.141183	0.144663	0.144025	0.145114	0.145564	0.142951	0.145543	0.0439362	0.043479	0.04395	0.0442036	0.0437268	0.0439029	-0.0560638	-0.0567043	-0.0556514	-0.0566217	-0.0561167	-0.0578746																			255	0.715726	255
-79.6	0.244281	0.24783	0.245844	0.246565	0.246043	0.249324	0.247462		0.144281	0.141153	0.144851	0.144342	0.145527	0.145766	0.143239	0.145707	0.0442812	0.0434406	0.0441326	0.0444754	0.0438058	0.0443739	-0.0557188	-0.0564362	-0.0553486	-0.0565355	-0.0559145	-0.05745																			260	0.720349	260
-79.4	0.244527	0.248125	0.246067	0.246894	0.246513	0.249672	0.247685		0.144527	0.141428	0.145218	0.144759	0.145703	0.14593	0.143495	0.145737	0.0445268	0.0435986	0.0443797	0.0447087	0.0437819	0.0445254	-0.0554732	-0.0559877	-0.0553283	-0.0560949	-0.0556428	-0.0572167																			265	0.724868	265
-79.2	0.244833	0.248356	0.246336	0.247059	0.246798	0.250069	0.24815		0.144833	0.14142	0.144954	0.145149	0.145875	0.146078	0.143862	0.146335	0.0448326	0.0440978	0.0444406	0.0450884	0.0439906	0.044708	-0.0551674	-0.0559674	-0.0549703	-0.0560297	-0.0554978	-0.0569746																			270	0.729286	270
-79	0.245188	0.248492	0.246488	0.247323	0.247223	0.250227	0.248448		0.145188	0.141831	0.145314	0.145617	0.146067	0.146277	0.143984	0.146388	0.0451877	0.0443428	0.0448319	0.0455652	0.0443754	0.045142	-0.0548123	-0.0556797	-0.054771	-0.0558022	-0.0553384	-0.0565732																			275	0.733607	275
-78.8	0.245437	0.24873	0.246854	0.24753	0.247476	0.250564	0.248786		0.145437	0.14221	0.145602	0.145865	0.146305	0.146474	0.144113	0.146582	0.045437	0.0444319	0.0450572	0.0460348	0.0442297	0.0454986	-0.054563	-0.0553754	-0.0545326	-0.0555391	-0.0550659	-0.0561196																			280	0.737834	280
-78.6	0.245613	0.248894	0.246941	0.247823	0.247877	0.250781	0.248899		0.145613	0.142217	0.145852	0.146091	0.146557	0.146638	0.14452	0.146836	0.045613	0.0445993	0.0453609	0.0465884	0.0444638	0.0459384	-0.054387	-0.054792	-0.0544174	-0.0553536	-0.0547014	-0.0556283																			285	0.741969	285
-78.4	0.245801	0.249045	0.247159	0.248117	0.248151	0.251041	0.249282		0.145801	0.142493	0.145949	0.146624	0.146924	0.147007	0.144732	0.147109	0.0458014	0.0450145	0.0455732	0.0469696	0.0445913	0.0463304	-0.0541986	-0.0546971	-0.054129	-0.0551652	-0.0544283	-0.0552616																			290	0.746015	290
-78.2	0.246136	0.249275	0.247563	0.248215	0.248226	0.251193	0.24955		0.146136	0.142706	0.146179	0.146922	0.14707	0.147137	0.144896	0.147288	0.0461362	0.0451051	0.0458246	0.0474935	0.0450957	0.0466123	-0.0538638	-0.0542152	-0.0537667	-0.0547029	-0.0538391	-0.0549681																			295	0.749975	295
-78	0.246375	0.249857	0.248015	0.248677	0.248486	0.251333	0.250038		0.146375	0.143075	0.145806	0.14715	0.147331	0.147374	0.145083	0.147444	0.0463746	0.0454645	0.046058	0.0475913	0.0450529	0.0467007	-0.0536254	-0.0541	-0.0537739	-0.0541833	-0.0536529	-0.0544428																			300	0.753852	300
-77.8	0.246646	0.250228	0.24852	0.24901	0.248815	0.251428	0.250501		0.146646	0.143313	0.145683	0.14759	0.147671	0.147558	0.145512	0.147739	0.0466457	0.0457775	0.0461783	0.0478413	0.0452862	0.0468399	-0.0533543	-0.0536109	-0.0532623	-0.0541333	-0.0533058	-0.0543138
-77.6	0.246838	0.250525	0.249122	0.249262	0.249456	0.251609	0.25091		0.146838	0.143719	0.145686	0.147781	0.147962	0.147937	0.145722	0.147865	0.0468384	0.0460138	0.0464355	0.048029	0.045679	0.0470355	-0.0531616	-0.0533565	-0.0530891	-0.0537667	-0.0529717	-0.0538565
-77.4	0.246995	0.250975	0.249599	0.249554	0.249601	0.251828	0.251187		0.146995	0.144362	0.145311	0.148183	0.148281	0.148243	0.14597	0.147893	0.0469949	0.0463703	0.0466942	0.0483152	0.0459565	0.0473739	-0.0530051	-0.0532384	-0.0529486	-0.0535913	-0.0525804	-0.0532587
-77.2	0.247252	0.251383	0.249612	0.249854	0.249909	0.252037	0.251516		0.147252	0.144954	0.145349	0.148409	0.148437	0.148299	0.146406	0.148195	0.0472522	0.0465275	0.0471101	0.0483268	0.0463109	0.0477413	-0.0527478	-0.0526572	-0.0526746	-0.053092	-0.0520971	-0.0530261
-77	0.247525	0.251544	0.249776	0.250281	0.250233	0.252106	0.251869		0.147525	0.145631	0.145193	0.14838	0.148838	0.148544	0.146812	0.148521	0.0475254	0.0466978	0.0472819	0.0482391	0.04695	0.0479812	-0.0524746	-0.0524333	-0.0523196	-0.0527572	-0.0516558	-0.0525594
-76.8	0.247876	0.251998	0.249868	0.250546	0.250596	0.252422	0.252254		0.147876	0.146414	0.145059	0.148355	0.148857	0.148824	0.147335	0.14898	0.0478761	0.046942	0.0474543	0.0480978	0.0468667	0.0481623	-0.0521239	-0.0520355	-0.0519819	-0.052679	-0.0512312	-0.052171
-76.6	0.248171	0.252293	0.250001	0.250788	0.250689	0.252622	0.252716		0.148171	0.146791	0.144955	0.148125	0.149164	0.148949	0.147698	0.149272	0.048171	0.0472225	0.0476609	0.048092	0.047079	0.0485609	-0.051829	-0.0517558	-0.0516145	-0.0522833	-0.0510478	-0.0519826
-76.4	0.248472	0.252655	0.250241	0.251036	0.250983	0.252946	0.253161		0.148472	0.147362	0.144573	0.148059	0.149738	0.149222	0.14809	0.149459	0.0484717	0.0472812	0.0479254	0.0481333	0.0474043	0.0487014	-0.0515283	-0.0513725	-0.0512667	-0.051787	-0.0508993	-0.051737
-76.2	0.248754	0.253159	0.250501	0.251432	0.251098	0.253279	0.253654		0.148754	0.147524	0.144579	0.148166	0.14997	0.149462	0.148387	0.149858	0.0487536	0.0475957	0.0481862	0.0481826	0.0479406	0.0489703	-0.0512464	-0.0511268	-0.0511978	-0.0514435	-0.0506275	-0.0517043
-76	0.249113	0.253532	0.251052	0.251635	0.251238	0.253631	0.25392		0.149113	0.147917	0.144791	0.14852	0.150162	0.14991	0.148794	0.150187	0.049113	0.048071	0.0485261	0.0483848	0.0481848	0.0494	-0.050887	-0.0506616	-0.0508051	-0.0514486	-0.0503159	-0.0513101
-75.8	0.249394	0.253536	0.251338	0.251852	0.251508	0.253789	0.254638		0.149394	0.148085	0.144944	0.148852	0.150471	0.149954	0.149154	0.150502	0.0493942	0.0483391	0.0486899	0.0484703	0.0485667	0.0498674	-0.0506058	-0.0502087	-0.0504377	-0.0512449	-0.0501558	-0.0511848
-75.6	0.249541	0.253909	0.251591	0.252207	0.25174	0.253988	0.254955		0.149541	0.148236	0.145493	0.149225	0.150737	0.150284	0.149346	0.150666	0.0495413	0.0487007	0.0489804	0.0486145	0.048971	0.0500913	-0.0504587	-0.0500014	-0.0500116	-0.0509558	-0.0501101	-0.050808
-75.4	0.250149	0.254072	0.251665	0.252221	0.252028	0.254438	0.255467		0.150149	0.148591	0.145969	0.149791	0.15104	0.150578	0.149725	0.150991	0.0501486	0.0490174	0.0493087	0.0488442	0.0491297	0.0504638	-0.0498514	-0.0496138	-0.0495319	-0.0506572	-0.0498957	-0.0504442
-75.2	0.250286	0.254339	0.251772	0.25237	0.252365	0.254633	0.255875		0.150286	0.149101	0.146991	0.150004	0.151493	0.150829	0.149906	0.151336	0.0502855	0.0494942	0.0495616	0.0491558	0.0492486	0.0507196	-0.0497145	-0.049342	-0.0495203	-0.0502109	-0.049663	-0.0500601
-75	0.250599	0.254739	0.252103	0.252551	0.252617	0.25483	0.256074		0.150599	0.14909	0.147492	0.150389	0.151693	0.151152	0.150149	0.1515	0.0505986	0.0498101	0.0498696	0.0494486	0.0495848	0.0508819	-0.0494014	-0.0492181	-0.0491406	-0.0499587	-0.049358	-0.0497739
-74.8	0.251086	0.254862	0.25247	0.253078	0.252846	0.254962	0.256225		0.151086	0.149245	0.148203	0.150755	0.151899	0.151514	0.150429	0.151628	0.0510855	0.0499964	0.0502797	0.0496848	0.0498261	0.0511377	-0.0489145	-0.0487384	-0.0487877	-0.0496348	-0.0490783	-0.0494551
-74.6	0.251301	0.255302	0.252866	0.253154	0.252957	0.255474	0.256113		0.151301	0.14942	0.148772	0.150986	0.152137	0.151857	0.150582	0.151943	0.0513007	0.0504616	0.0507101	0.0499486	0.0500833	0.0513036	-0.0486993	-0.0485014	-0.0484739	-0.0491413	-0.0486254	-0.0491993
-74.4	0.251833	0.255467	0.25327	0.253284	0.25339	0.25584	0.256232		0.151833	0.149457	0.14963	0.151393	0.152501	0.152075	0.15069	0.152143	0.0518326	0.0507326	0.0510138	0.050287	0.0502935	0.0515768	-0.0481674	-0.0482775	-0.0480949	-0.0486891	-0.0483065	-0.0486181
-74.2	0.252117	0.255768	0.253797	0.25356	0.253687	0.255999	0.256352		0.152117	0.149581	0.150317	0.151652	0.152906	0.152578	0.150901	0.152546	0.0521174	0.0512123	0.0513275	0.0506486	0.0509188	0.0517507	-0.0478826	-0.0478	-0.0479007	-0.0481906	-0.0479877	-0.048013
-74	0.252475	0.25599	0.254024	0.253772	0.253917	0.256374	0.256592		0.152475	0.150093	0.150717	0.151987	0.1532	0.152907	0.15108	0.152689	0.0524746	0.051621	0.051658	0.0511159	0.0513551	0.0519848	-0.0475254	-0.0475254	-0.0475254	-0.0475254	-0.0475254	-0.0475254
-73.8	0.252835	0.256316	0.254553	0.25423	0.254238	0.25682	0.257081		0.152835	0.150328	0.151264	0.152306	0.1537	0.153155	0.15127	0.152929	0.0528348	0.0518833	0.052008	0.0513355	0.0516609	0.0521594	-0.0471652	-0.0469696	-0.0473507	-0.0469616	-0.0471739	-0.0476703
-73.6	0.253036	0.256482	0.254948	0.254646	0.254652	0.257351	0.257429		0.153036	0.150855	0.151354	0.152541	0.153878	0.153659	0.151457	0.153147	0.0530362	0.0522768	0.0524348	0.0515942	0.051992	0.0523601	-0.0469638	-0.0467065	-0.046887	-0.0463725	-0.0466457	-0.0470543
-73.4	0.253222	0.256838	0.25525	0.254741	0.255113	0.257661	0.257789		0.153222	0.151377	0.152028	0.152665	0.154057	0.154035	0.151723	0.153529	0.0532225	0.0525935	0.0527435	0.0518812	0.0524326	0.0526833	-0.0467775	-0.0464022	-0.0464087	-0.0459428	-0.0459254	-0.0469116
-73.2	0.253769	0.25713	0.255564	0.255064	0.25542	0.257851	0.258241		0.153769	0.151714	0.152304	0.152801	0.154332	0.154449	0.15204	0.153419	0.0537688	0.0530384	0.0531826	0.0521572	0.052708	0.0530145	-0.0462312	-0.04595	-0.0461478	-0.0452703	-0.0454174	-0.0465638
-73	0.253966	0.257486	0.255922	0.25546	0.255916	0.258185	0.258647		0.153966	0.152124	0.152697	0.152905	0.154609	0.154666	0.152368	0.153723	0.0539659	0.0538471	0.0534268	0.0524065	0.0531014	0.0534239	-0.0460341	-0.0452746	-0.0459428	-0.0447609	-0.0447406	-0.0463217
-72.8	0.254301	0.25787	0.256238	0.25567	0.25613	0.258351	0.258966		0.154301	0.152362	0.153171	0.153195	0.154938	0.155078	0.152529	0.154045	0.0543007	0.0539036	0.0536341	0.0526725	0.0535993	0.0538696	-0.0456993	-0.0448558	-0.0454138	-0.0446319	-0.0440464	-0.0460087
-72.6	0.254663	0.258427	0.25651	0.255887	0.25638	0.258636	0.259029		0.154663	0.152616	0.153572	0.153591	0.155021	0.155514	0.152717	0.154488	0.054663	0.0542623	0.0539543	0.0529971	0.0537674	0.0542268	-0.045337	-0.0444391	-0.0451986	-0.0442391	-0.0434239	-0.0457507
-72.4	0.255059	0.258722	0.256776	0.256259	0.256767	0.259063	0.259114		0.155059	0.153099	0.15418	0.154011	0.155288	0.155819	0.153105	0.154789	0.0550587	0.0545275	0.054342	0.0533507	0.0542522	0.0545957	-0.0449413	-0.0437246	-0.0445616	-0.0437855	-0.0428906	-0.0451877
-72.2	0.255314	0.258829	0.256924	0.256585	0.257121	0.259335	0.259278		0.155314	0.153154	0.154519	0.154431	0.155686	0.156237	0.153328	0.155162	0.0553145	0.0549754	0.0546674	0.0537087	0.0543058	0.0547152	-0.0446855	-0.0433399	-0.0441899	-0.0433594	-0.0423746	-0.0452225
-72	0.255656	0.259133	0.257006	0.257016	0.257436	0.259588	0.259639		0.155656	0.153354	0.155022	0.154897	0.156011	0.156536	0.153748	0.155267	0.0556558	0.0553123	0.0550703	0.0542319	0.0548428	0.0548543	-0.0443442	-0.0427246	-0.0437928	-0.04315	-0.0419457	-0.0447746
-71.8	0.255901	0.259252	0.257101	0.25743	0.257713	0.259783	0.260094		0.155901	0.15334	0.1554	0.155303	0.156257	0.156925	0.154281	0.155586	0.0559007	0.0556145	0.0556203	0.0546522	0.0551819	0.0550739	-0.0440993	-0.0421804	-0.0432493	-0.0424833	-0.0415725	-0.0447297
-71.6	0.256333	0.259386	0.257461	0.257841	0.258063	0.260144	0.260425		0.156333	0.153801	0.155889	0.155671	0.156369	0.157243	0.15447	0.155914	0.0563326	0.0562087	0.0558478	0.0551261	0.0556659	0.0555964	-0.0436674	-0.0418529	-0.0428217	-0.0422464	-0.0411116	-0.0445109
-71.4	0.256801	0.259656	0.257818	0.258283	0.258391	0.26053	0.260551		0.156801	0.154159	0.156495	0.156078	0.156633	0.157923	0.154915	0.156493	0.0568014	0.0564036	0.0564072	0.0555486	0.0562181	0.0560775	-0.0431986	-0.0409957	-0.0425007	-0.0418145	-0.0404435	-0.0439978
-71.2	0.257207	0.259994	0.258361	0.258538	0.258803	0.260799	0.260557		0.157207	0.154592	0.156682	0.156679	0.157003	0.158046	0.155085	0.156763	0.0572065	0.0570957	0.0568022	0.0558145	0.0565529	0.0564188	-0.0427935	-0.0405696	-0.0419913	-0.0413384	-0.0401442	-0.0437862
-71	0.257546	0.260374	0.258848	0.258904	0.259283	0.261216	0.260709		0.157546	0.155178	0.157196	0.157172	0.157322	0.158196	0.155599	0.156973	0.0575457	0.0573203	0.0571819	0.0564558	0.0568928	0.0569899	-0.0424543	-0.0401935	-0.0412783	-0.0407478	-0.0397101	-0.0433341
-70.8	0.257688	0.260912	0.259146	0.259381	0.259752	0.261409	0.260864		0.157688	0.155743	0.157511	0.157606	0.157599	0.158466	0.155798	0.157325	0.0576884	0.0576022	0.0575768	0.0569739	0.0575761	0.0572065	-0.0423116	-0.0394601	-0.0408362	-0.0397543	-0.0395428	-0.0426877
-70.6	0.25818	0.261478	0.259737	0.26017	0.260096	0.2617	0.261268		0.15818	0.156113	0.158236	0.157943	0.158081	0.158671	0.156297	0.15807	0.0581797	0.0583348	0.0578652	0.0576674	0.0581797	0.0575565	-0.0418203	-0.0387732	-0.040363	-0.0396681	-0.038879	-0.0419906
-70.4	0.258502	0.262336	0.260064	0.260543	0.260662	0.261793	0.261854		0.158502	0.156545	0.158529	0.158438	0.158507	0.158954	0.156817	0.15857	0.0585022	0.0586514	0.0583826	0.0583065	0.0587304	0.0579319	-0.0414978	-0.0382384	-0.039937	-0.0389217	-0.0384384	-0.0414986
-70.2	0.258986	0.262883	0.260328	0.261039	0.261096	0.262243	0.262377		0.158986	0.157108	0.159316	0.158863	0.159131	0.159101	0.15739	0.158807	0.0589862	0.0591333	0.0589761	0.0589203	0.0590551	0.0587746	-0.0410138	-0.0376703	-0.0391667	-0.0382964	-0.037879	-0.0408232
-70	0.25953	0.26322	0.260666	0.261349	0.261633	0.262481	0.262933		0.15953	0.157927	0.159646	0.159107	0.159678	0.15933	0.157909	0.159384	0.0595304	0.0595304	0.0595304	0.0595304	0.0595304	0.0595304	-0.0404696	-0.0367319	-0.0387181	-0.03755	-0.037187	-0.040371
-69.8	0.260025	0.263321	0.261024	0.261625	0.261836	0.262868	0.263489		0.160025	0.158417	0.160373	0.159505	0.160038	0.159522	0.158284	0.159446	0.0600254	0.0598464	0.0599022	0.0596783	0.0595594	0.0600906	-0.0399746	-0.0359333	-0.0382036	-0.0367565	-0.0367333	-0.0395065
-69.6	0.260507	0.263807	0.261514	0.261964	0.262184	0.263591	0.263591		0.160507	0.159415	0.161262	0.16013	0.160375	0.159714	0.158738	0.160109	0.0605072	0.0603587	0.0603942	0.0600601	0.0600804	0.0612413	-0.0394928	-0.0352957	-0.0373449	-0.0361254	-0.0359123	-0.0387768
-69.4	0.260776	0.264166	0.262045	0.262546	0.262652	0.263985	0.264042		0.160776	0.159901	0.162145	0.160572	0.160822	0.160104	0.159364	0.160639	0.0607761	0.0606435	0.0611674	0.0604022	0.0606609	0.0617239	-0.0392239	-0.0344783	-0.0365746	-0.0352159	-0.0351841	-0.0381717
-69.2	0.26157	0.264561	0.262415	0.263049	0.263296	0.264531	0.264451		0.16157	0.16027	0.162752	0.161206	0.161125	0.16048	0.15998	0.161092	0.0615696	0.0611268	0.0616275	0.0607986	0.0610681	0.0625899	-0.0384304	-0.034121	-0.0359826	-0.0345319	-0.0344833	-0.037287
-69	0.26197	0.264782	0.262904	0.26353	0.263768	0.265121	0.264862		0.16197	0.161076	0.163291	0.161688	0.161697	0.160889	0.160599	0.161623	0.0619696	0.0614993	0.0622261	0.0612514	0.0617428	0.0635478	-0.0380304	-0.0332522	-0.0350783	-0.0340232	-0.0336167	-0.0366181
-68.8	0.262449	0.265343	0.263213	0.263768	0.264233	0.265634	0.265211		0.162449	0.161433	0.163576	0.162174	0.162196	0.161312	0.161067	0.162433	0.0624493	0.0622159	0.0628022	0.0619797	0.0620935	0.0639572	-0.0375507	-0.0325884	-0.0343862	-0.0330913	-0.0328623	-0.0354812
-68.6	0.262825	0.265902	0.263719	0.264593	0.264736	0.265937	0.265252		0.162825	0.161996	0.163962	0.162497	0.16252	0.161725	0.161641	0.163007	0.0628246	0.0627819	0.0632812	0.0623449	0.0625232	0.064379	-0.0371754	-0.031613	-0.0335754	-0.0322391	-0.0317797	-0.0347514
-68.4	0.263461	0.266363	0.264281	0.264846	0.265119	0.266622	0.265624		0.163461	0.162298	0.163862	0.16283	0.163152	0.162242	0.162112	0.163424	0.0634609	0.0632674	0.0637428	0.0627514	0.063092	0.064992	-0.0365391	-0.0309174	-0.0325659	-0.0312029	-0.030908	-0.0340862
-68.2	0.263975	0.267136	0.264584	0.265239	0.265287	0.267027	0.266164		0.163975	0.16277	0.164397	0.163226	0.163743	0.162834	0.162543	0.16413	0.0639754	0.0638522	0.0643239	0.0633319	0.0636928	0.06565	-0.0360246	-0.0301652	-0.0317993	-0.0306239	-0.0300942	-0.0332355
-68	0.264328	0.267718	0.264975	0.265612	0.265584	0.267409	0.266935		0.164328	0.163211	0.164797	0.163708	0.164354	0.163663	0.162871	0.164746	0.0643275	0.0643457	0.0648942	0.0638783	0.0642601	0.0660688	-0.0356725	-0.0292522	-0.0311819	-0.0296283	-0.0291928	-0.032587
-67.8	0.265004	0.268091	0.265525	0.266026	0.266321	0.268157	0.267246		0.165004	0.163794	0.165092	0.164148	0.165003	0.164363	0.163329	0.165227	0.0650036	0.0648681	0.0657268	0.0644486	0.0648188	0.0667935	-0.0349964	-0.0286797	-0.0303283	-0.0288138	-0.028629	-0.0316413
-67.6	0.265451	0.268264	0.265794	0.266409	0.26698	0.268667	0.267738		0.165451	0.164362	0.16535	0.164822	0.165715	0.165075	0.163927	0.165825	0.0654514	0.0658667	0.0663993	0.0652797	0.0659442	0.0676471	-0.0345486	-0.0278971	-0.0296957	-0.0278406	-0.0276964	-0.030713
-67.4	0.266001	0.268399	0.266693	0.26682	0.267295	0.269224	0.267978		0.166001	0.164906	0.165464	0.165439	0.166153	0.165603	0.164334	0.166544	0.0660007	0.0667775	0.0670391	0.066063	0.0663123	0.0683239	-0.0339993	-0.0270036	-0.0289768	-0.027121	-0.026687	-0.0299449
-67.2	0.266641	0.268628	0.267242	0.26728	0.268008	0.269445	0.268236		0.166641	0.16542	0.165553	0.165899	0.166726	0.166187	0.164944	0.167063	0.0666406	0.0677536	0.067692	0.0669942	0.0671659	0.0689819	-0.0333594	-0.0265072	-0.0278442	-0.0261536	-0.0256399	-0.0290601
-67	0.26722	0.268804	0.267893	0.267495	0.26824	0.269703	0.26878		0.16722	0.165974	0.166016	0.166209	0.167355	0.16679	0.165604	0.167615	0.0672203	0.0685138	0.0688036	0.0677659	0.0675913	0.0693174	-0.0327797	-0.0256862	-0.0271196	-0.0250275	-0.0246754	-0.0283768
-66.8	0.267764	0.269072	0.268654	0.267803	0.26877	0.270279	0.269211		0.167764	0.166596	0.166022	0.16671	0.167953	0.167354	0.166102	0.16828	0.0677645	0.0695043	0.0693616	0.0683036	0.06825	0.0698572	-0.0322355	-0.0249413	-0.0260384	-0.0241652	-0.0234906	-0.0272993
-66.6	0.268243	0.269901	0.268982	0.26823	0.269091	0.270666	0.2698		0.168243	0.167431	0.166612	0.167524	0.168447	0.167931	0.166754	0.16874	0.0682435	0.0705413	0.0700978	0.0692007	0.0690036	0.070192	-0.0317565	-0.0239558	-0.025242	-0.0233283	-0.0222623	-0.0265775
-66.4	0.268812	0.270277	0.269722	0.268808	0.269577	0.271128	0.270452		0.168812	0.168355	0.167494	0.168161	0.169211	0.168488	0.167377	0.169354	0.0688123	0.0713717	0.0710304	0.0700587	0.0692659	0.0709087	-0.0311877	-0.0232	-0.0241623	-0.0224587	-0.0211833	-0.0254877
-66.2	0.269559	0.270817	0.270172	0.269522	0.270162	0.27168	0.271086		0.169559	0.16902	0.16822	0.168791	0.16972	0.169024	0.168159	0.169797	0.0695587	0.072729	0.0719993	0.0707601	0.0697138	0.0714478	-0.0304413	-0.022637	-0.023429	-0.0215362	-0.0201942	-0.0244333
-66	0.270264	0.271505	0.270785	0.270188	0.270549	0.272453	0.271834		0.170264	0.169921	0.169125	0.169667	0.170509	0.169634	0.168966	0.170388	0.0702638	0.073621	0.0727993	0.0718196	0.0700819	0.072137	-0.0297362	-0.0217087	-0.0226181	-0.0207297	-0.0191159	-0.0229225
-65.8	0.271051	0.27207	0.271464	0.270941	0.271138	0.273147	0.272328		0.171051	0.170825	0.169736	0.170492	0.17082	0.170589	0.169983	0.170812	0.0710507	0.0749739	0.073679	0.0727761	0.0706384	0.072721	-0.0289493	-0.0211848	-0.0212928	-0.0196152	-0.0179543	-0.0217101
-65.6	0.271354	0.272649	0.272179	0.271387	0.271538	0.273649	0.273163		0.171354	0.171453	0.17073	0.171378	0.171538	0.171416	0.170823	0.171662	0.0713543	0.075771	0.0746174	0.073737	0.0715964	0.0735703	-0.0286457	-0.0200601	-0.0207217	-0.0183333	-0.0167348	-0.020742
-65.4	0.272255	0.273214	0.272671	0.271895	0.271866	0.274102	0.273661		0.172255	0.172177	0.171662	0.172167	0.172365	0.172138	0.171588	0.172046	0.0722551	0.0769703	0.0758761	0.0746688	0.0724145	0.0745058	-0.0277449	-0.0194928	-0.0195913	-0.0171645	-0.0155109	-0.0193877
-65.2	0.272957	0.273731	0.273254	0.272569	0.272551	0.274326	0.274287		0.172957	0.173019	0.172686	0.172836	0.172968	0.172778	0.17264	0.173035	0.0729565	0.0779891	0.0767674	0.0756123	0.0733572	0.0752696	-0.0270435	-0.0186428	-0.0186297	-0.0159957	-0.0141391	-0.0178594
-65	0.273638	0.274402	0.273854	0.273363	0.273204	0.275002	0.274743		0.173638	0.173638	0.173638	0.173638	0.173638	0.173638	0.173638	0.173638	0.0736377	0.0790377	0.0777283	0.0764797	0.0741768	0.076287	-0.0263623	-0.0178674	-0.0175775	-0.0147065	-0.0127072	-0.0168319
-64.8	0.274242	0.275074	0.27461	0.274196	0.27416	0.275631	0.275189		0.174242	0.174496	0.174614	0.174419	0.174201	0.174536	0.17444	0.174243	0.074242	0.0800638	0.0788101	0.077508	0.0750616	0.0770942	-0.025758	-0.0170768	-0.0162848	-0.0134855	-0.0114138	-0.0154123
-64.6	0.274969	0.27562	0.275301	0.275173	0.274868	0.276405	0.275767		0.174969	0.175293	0.175718	0.175172	0.175267	0.175313	0.175202	0.175193	0.0749688	0.0811116	0.0801065	0.0787362	0.0758246	0.0779551	-0.0250312	-0.0163022	-0.0151877	-0.0124667	-0.010063	-0.0143609
-64.4	0.275767	0.276346	0.275963	0.276046	0.275672	0.277275	0.276646		0.175767	0.176463	0.176651	0.176036	0.17615	0.17631	0.17604	0.175654	0.0757667	0.0819913	0.081237	0.0801275	0.0764203	0.0791775	-0.0242333	-0.0156246	-0.0141094	-0.0110906	-0.00919928	-0.0132167
-64.2	0.276404	0.277059	0.276349	0.27681	0.276558	0.278205	0.277493		0.176404	0.177446	0.177662	0.176807	0.177058	0.176991	0.176886	0.176775	0.0764036	0.0831109	0.0824428	0.0814442	0.0776703	0.0803906	-0.0235964	-0.0149014	-0.0129217	-0.0101058	-0.0075471	-0.0120674
-64	0.277274	0.277846	0.277054	0.27698	0.277236	0.279001	0.278264		0.177274	0.178746	0.178637	0.177878	0.177954	0.177577	0.177618	0.177368	0.0772739	0.0840087	0.0837087	0.0825667	0.0790261	0.0816587	-0.0227261	-0.0141283	-0.0119746	-0.00853261	-0.0062587	-0.0108855
-63.8	0.278104	0.278585	0.277891	0.277818	0.278135	0.279918	0.279107		0.178104	0.179939	0.179649	0.178784	0.178694	0.178641	0.178559	0.178224	0.0781043	0.0851116	0.0849304	0.0837819	0.0800123	0.0828978	-0.0218957	-0.013358	-0.0110725	-0.00712319	-0.00486449	-0.00940507
-63.6	0.279022	0.279292	0.278964	0.278717	0.279172	0.280678	0.279849		0.179022	0.181235	0.180659	0.179676	0.179999	0.179617	0.179736	0.179059	0.0790217	0.0863971	0.0863812	0.08495	0.0814681	0.0845159	-0.0209783	-0.0125087	-0.0101225	-0.00569275	-0.00347899	-0.00815217
-63.4	0.279996	0.280036	0.279799	0.279355	0.279962	0.281216	0.280509		0.179996	0.18229	0.181762	0.180493	0.181194	0.18068	0.180877	0.179942	0.0799957	0.0874928	0.0877413	0.0860232	0.0827138	0.0855971	-0.0200043	-0.0118572	-0.00906087	-0.00460145	-0.00218188	-0.00702464
-63.2	0.280857	0.281034	0.280642	0.280479	0.28097	0.281688	0.281469		0.180857	0.183704	0.182473	0.181464	0.182307	0.181728	0.181999	0.180859	0.0808565	0.0889225	0.0891703	0.0872123	0.0839804	0.0868391	-0.0191435	-0.0111217	-0.00812681	-0.00344928	-0.0010413	-0.00552029
-63	0.281751	0.281841	0.281631	0.281364	0.281864	0.282403	0.282176		0.181751	0.184749	0.183269	0.182717	0.183404	0.182859	0.183372	0.181882	0.0817507	0.0903319	0.0909696	0.0883696	0.0851761	0.0886239	-0.0182493	-0.0105065	-0.00696522	-0.00212319	0.000444203	-0.00414275
-62.8	0.28249	0.282568	0.282533	0.282564	0.282767	0.283126	0.282841		0.18249	0.186271	0.18425	0.184042	0.184657	0.184193	0.184749	0.182957	0.0824899	0.0920072	0.0925717	0.0896833	0.0866688	0.0903507	-0.0175101	-0.00997391	-0.00623043	-0.00104203	0.00179855	-0.00266449
-62.6	0.283432	0.283432	0.283432	0.283432	0.283432	0.283432	0.283432		0.183432	0.187713	0.185736	0.185462	0.18583	0.185592	0.185775	0.184422	0.0834319	0.093229	0.0943732	0.0909848	0.0883674	0.0920471	-0.0165681	-0.00923333	-0.00544203	5.07246e-05	0.00266522	-0.00151159
-62.4	0.284494	0.28427	0.284107	0.284389	0.284643	0.284556	0.284064		0.184494	0.189207	0.186818	0.186945	0.18707	0.18697	0.187293	0.185692	0.0844942	0.0950406	0.0959957	0.0924457	0.0897804	0.0938355	-0.0155058	-0.00855652	-0.00479275	0.00126232	0.00386739	-0.000193478
-62.2	0.285396	0.285128	0.285322	0.285254	0.285343	0.285467	0.284981		0.185396	0.190917	0.187935	0.188301	0.188567	0.188429	0.1888	0.187025	0.0853964	0.0964826	0.0976181	0.0942261	0.0911239	0.095471	-0.0146036	-0.00797246	-0.00407101	0.00226232	0.00489565	0.000774638
-62	0.286567	0.286263	0.286464	0.286285	0.286209	0.286481	0.286012		0.186567	0.192367	0.189178	0.189627	0.190303	0.190062	0.190375	0.188259	0.0865674	0.0977043	0.0990442	0.0958797	0.0925696	0.0971906	-0.0134326	-0.00716232	-0.00336594	0.00318986	0.00587971	0.00201667
-61.8	0.287215	0.287431	0.287571	0.287472	0.287314	0.287492	0.287107		0.187215	0.193935	0.190609	0.190825	0.191765	0.191588	0.192132	0.18966	0.0872152	0.0993145	0.101103	0.0977514	0.093963	0.0990428	-0.0127848	-0.00650217	-0.00261377	0.00406884	0.00697174	0.00352029
-61.6	0.288587	0.288705	0.288639	0.28863	0.288357	0.288295	0.288151		0.188587	0.19533	0.192359	0.192041	0.193393	0.192946	0.193668	0.191009	0.088587	0.100525	0.102738	0.0995826	0.0957667	0.100969	-0.011413	-0.00587174	-0.0019058	0.00510725	0.00800217	0.00486159
-61.4	0.289332	0.289854	0.289711	0.28957	0.289425	0.289299	0.288945		0.189332	0.196864	0.194083	0.193406	0.194893	0.194836	0.195046	0.192389	0.0893319	0.102006	0.104051	0.101853	0.0975536	0.102825	-0.0106681	-0.0049471	-0.00128333	0.00563623	0.00886304	0.00631159
-61.2	0.290597	0.291067	0.290878	0.290535	0.290612	0.290181	0.289825		0.190597	0.198469	0.196183	0.194875	0.196482	0.196601	0.196499	0.193756	0.0905971	0.103283	0.105415	0.103962	0.0996609	0.104912	-0.0094029	-0.00432536	-0.000568841	0.00665797	0.0100246	0.00749928
-61	0.291736	0.292162	0.29217	0.291627	0.291864	0.291336	0.290896		0.191736	0.200078	0.198012	0.196453	0.198664	0.197985	0.198224	0.195293	0.0917362	0.104786	0.106959	0.106017	0.101709	0.106471	-0.00826377	-0.00363986	0.000358696	0.00719348	0.0109623	0.0087471
-60.8	0.292801	0.293196	0.293518	0.292828	0.293154	0.292378	0.292268		0.192801	0.202018	0.199973	0.197892	0.200462	0.199852	0.200233	0.19725	0.0928014	0.106115	0.108506	0.108186	0.103798	0.108713	-0.00719855	-0.00293116	0.000726087	0.00786449	0.0116449	0.00999203
-60.6	0.293951	0.293987	0.294793	0.294214	0.294446	0.293605	0.29333		0.193951	0.203894	0.201691	0.199614	0.202239	0.20143	0.201827	0.19882	0.0939507	0.107572	0.110583	0.11014	0.105729	0.11103	-0.00604928	-0.00202536	0.00153188	0.00854928	0.0124986	0.0110188
-60.4	0.29497	0.295358	0.296141	0.295488	0.295809	0.294685	0.294697		0.19497	0.205733	0.203264	0.201357	0.20426	0.203059	0.203959	0.200699	0.0949703	0.108948	0.112309	0.112317	0.108048	0.11349	-0.00502971	-0.00128986	0.00198188	0.00948841	0.0129536	0.0119348
-60.2	0.296143	0.296552	0.297101	0.29648	0.297249	0.29543	0.295846		0.196143	0.207422	0.205107	0.203136	0.206388	0.204989	0.205803	0.202379	0.0961435	0.11014	0.114149	0.114277	0.110136	0.116012	-0.00385652	-0.000298551	0.00295725	0.0101326	0.0140514	0.0125399
-60	0.297389	0.298028	0.298477	0.297887	0.298582	0.296636	0.29709		0.197389	0.209035	0.206944	0.20496	0.208608	0.206936	0.207604	0.20408	0.0973891	0.111535	0.116184	0.116124	0.112492	0.118388	-0.00261087	0.00054058	0.00363188	0.0109739	0.0148109	0.0133514
-59.8	0.298411	0.299422	0.299941	0.299132	0.299967	0.298016	0.297966		0.198411	0.210996	0.208907	0.20699	0.210754	0.208707	0.209511	0.206362	0.0984109	0.112717	0.118262	0.11822	0.114929	0.121102	-0.00158913	0.00100942	0.00445362	0.0114935	0.0152986	0.0140007
-59.6	0.299588	0.300733	0.301241	0.300557	0.301162	0.299225	0.299504		0.199588	0.21255	0.210667	0.209345	0.212969	0.210945	0.211606	0.208441	0.0995877	0.113688	0.120251	0.120167	0.117167	0.123412	-0.000412319	0.0019	0.00507754	0.0122551	0.0158942	0.0146384
-59.4	0.30096	0.301931	0.302645	0.301949	0.302586	0.300517	0.301143		0.20096	0.214245	0.21232	0.21142	0.215176	0.213025	0.21374	0.210842	0.10096	0.114963	0.122062	0.122154	0.119663	0.125753	0.000960145	0.00267899	0.00563478	0.0128304	0.0165616	0.0151246
-59.2	0.302078	0.30347	0.304049	0.303683	0.303878	0.301806	0.302696		0.202078	0.216311	0.214186	0.213752	0.217436	0.215243	0.216068	0.212812	0.102078	0.116098	0.123523	0.123835	0.121712	0.12817	0.00207826	0.00363188	0.00646667	0.0133913	0.0176022	0.0156341
-59	0.303254	0.304703	0.305402	0.305388	0.30548	0.303476	0.304315		0.203254	0.218039	0.215952	0.21583	0.219653	0.217473	0.218164	0.214898	0.103254	0.116918	0.12489	0.125575	0.124084	0.130386	0.00325362	0.00484493	0.00728333	0.0138754	0.0184399	0.0161022
-58.8	0.304388	0.306067	0.306596	0.307109	0.306758	0.304834	0.306054		0.204388	0.219915	0.217783	0.217974	0.221746	0.219966	0.220814	0.216978	0.104388	0.117617	0.12642	0.127248	0.126183	0.132887	0.00438841	0.00543696	0.00801304	0.0146225	0.0192674	0.0162783
-58.6	0.305657	0.307441	0.308115	0.308714	0.308454	0.30623	0.307723		0.205657	0.221528	0.219392	0.220222	0.22399	0.222401	0.223222	0.219408	0.105657	0.118191	0.127768	0.128733	0.128264	0.134905	0.00565652	0.00665507	0.00883188	0.0151964	0.0197036	0.0165065
-58.4	0.306895	0.308809	0.30956	0.310101	0.310464	0.30778	0.309118		0.206895	0.223025	0.221194	0.222437	0.22616	0.224766	0.225809	0.222003	0.106895	0.119171	0.128723	0.130089	0.129968	0.136229	0.00689493	0.00703188	0.00968696	0.0157819	0.0203841	0.0172152
-58.2	0.308195	0.310208	0.311183	0.311617	0.311943	0.309315	0.310659		0.208195	0.224322	0.223007	0.224675	0.228312	0.227246	0.228286	0.224665	0.108195	0.119957	0.129935	0.131457	0.131822	0.138084	0.00819493	0.00817319	0.0104413	0.0164645	0.021213	0.017829
-58	0.309286	0.31181	0.312688	0.313445	0.313606	0.31092	0.31198		0.209286	0.225801	0.224664	0.226632	0.230722	0.229478	0.23079	0.2274	0.109286	0.120701	0.130941	0.132744	0.133301	0.139646	0.00928551	0.0092	0.0112913	0.0170109	0.0216841	0.018413
-57.8	0.31048	0.313422	0.31432	0.31493	0.315183	0.312643	0.313609		0.21048	0.227364	0.226612	0.228644	0.23299	0.231769	0.233372	0.230359	0.11048	0.121572	0.131517	0.133793	0.13471	0.141304	0.0104804	0.0101783	0.0122283	0.0177268	0.0224942	0.0187362
-57.6	0.31192	0.314788	0.315591	0.316674	0.316695	0.314459	0.31511		0.21192	0.228489	0.228419	0.230743	0.235064	0.234028	0.235846	0.233191	0.11192	0.122529	0.132146	0.134797	0.135972	0.14307	0.0119196	0.0115812	0.0133072	0.0183725	0.0231964	0.0191036
-57.4	0.313102	0.316467	0.317228	0.31808	0.318525	0.315959	0.316893		0.213102	0.230035	0.229834	0.232743	0.237267	0.236343	0.23831	0.236183	0.113102	0.123037	0.132654	0.135509	0.137057	0.144201	0.0131022	0.0124413	0.0140261	0.0191551	0.0239457	0.0194232
-57.2	0.314129	0.317862	0.318738	0.319596	0.319926	0.317623	0.318231		0.214129	0.231148	0.231407	0.234434	0.239161	0.238767	0.240691	0.238908	0.114129	0.12376	0.133185	0.1361	0.13815	0.14527	0.014129	0.0136225	0.0151797	0.019692	0.0247333	0.019821
-57	0.315287	0.319106	0.32017	0.321036	0.321293	0.31953	0.319799		0.215287	0.232177	0.23302	0.236046	0.24153	0.240936	0.243026	0.241846	0.115287	0.124605	0.133522	0.136462	0.138968	0.146149	0.015287	0.0145833	0.0161688	0.0204594	0.0254101	0.0203051
-56.8	0.316479	0.320357	0.321355	0.322393	0.322783	0.321351	0.321513		0.216479	0.233383	0.234474	0.237599	0.243332	0.243152	0.245059	0.244502	0.116479	0.125082	0.133772	0.137057	0.139736	0.146602	0.016479	0.0153522	0.0172957	0.0213138	0.0260536	0.0208739
-56.6	0.317335	0.321576	0.322757	0.323584	0.32419	0.322656	0.323049		0.217335	0.234215	0.235921	0.239004	0.24494	0.245113	0.247171	0.247054	0.117335	0.125546	0.133933	0.137212	0.140424	0.147042	0.0173348	0.0163196	0.0178906	0.0221703	0.0267043	0.0208986
-56.4	0.318527	0.323179	0.324228	0.325162	0.325929	0.324115	0.324627		0.218527	0.234873	0.237459	0.240175	0.246143	0.246972	0.24913	0.249507	0.118527	0.126178	0.13397	0.137593	0.14081	0.147244	0.0185268	0.0170326	0.0187159	0.0226862	0.0276058	0.0215152
-56.2	0.319578	0.324304	0.325385	0.32643	0.327482	0.325518	0.326107		0.219578	0.235148	0.238786	0.241417	0.247396	0.248889	0.251006	0.251748	0.119578	0.126462	0.13406	0.137546	0.141403	0.14722	0.0195775	0.0178268	0.019621	0.0236261	0.0280283	0.0219
-56	0.320326	0.325351	0.326735	0.328078	0.328986	0.327251	0.32732		0.220326	0.235388	0.239575	0.242604	0.248606	0.250653	0.252711	0.253913	0.120326	0.126654	0.134151	0.137484	0.141772	0.146956	0.0203261	0.0185304	0.0204399	0.0243942	0.0286341	0.02255
-55.8	0.321316	0.326541	0.32796	0.329436	0.33032	0.329045	0.32895		0.221316	0.235928	0.240196	0.243557	0.249587	0.251678	0.253983	0.255591	0.121316	0.127243	0.134381	0.137324	0.141988	0.146646	0.0213159	0.0193094	0.0206884	0.0251225	0.0290036	0.0233304
-55.6	0.322309	0.327176	0.328886	0.330718	0.331301	0.330772	0.330453		0.222309	0.236474	0.240312	0.244436	0.250416	0.252827	0.25513	0.257433	0.122309	0.127489	0.134338	0.137043	0.142062	0.145875	0.0223087	0.0200319	0.0214428	0.0255877	0.0297196	0.0239188
-55.4	0.323103	0.328222	0.329828	0.332152	0.332636	0.332325	0.33181		0.223103	0.236916	0.240294	0.244794	0.250675	0.253984	0.256431	0.258988	0.123103	0.127901	0.134329	0.136763	0.142288	0.145047	0.0231029	0.0206717	0.0219159	0.026087	0.0302333	0.0245051
-55.2	0.323993	0.329175	0.330541	0.332775	0.333767	0.33358	0.333325		0.223993	0.237239	0.240378	0.245449	0.250946	0.254717	0.257388	0.260501	0.123993	0.128243	0.13423	0.136388	0.141895	0.144467	0.0239928	0.0214739	0.0224341	0.0267022	0.0305341	0.024813
-55	0.324867	0.330114	0.331114	0.334073	0.335243	0.334734	0.335115		0.224867	0.237411	0.240531	0.245812	0.251338	0.255429	0.258221	0.261545	0.124867	0.128535	0.134093	0.136176	0.142032	0.143933	0.0248674	0.0222442	0.0229899	0.0270565	0.0308652	0.0250268
-54.8	0.325659	0.330573	0.332015	0.335163	0.336358	0.335917	0.336757		0.225659	0.237391	0.240791	0.245982	0.251551	0.255936	0.25861	0.2627	0.125659	0.12908	0.13408	0.136199	0.141484	0.143657	0.0256594	0.0229587	0.0234594	0.0277609	0.0312413	0.0254413
-54.6	0.326156	0.331398	0.332644	0.33612	0.337182	0.3372	0.33821		0.226156	0.237346	0.241007	0.246182	0.251479	0.256298	0.258751	0.263494	0.126156	0.129321	0.134064	0.136188	0.141446	0.14319	0.0261558	0.0237312	0.0239087	0.0285304	0.0315986	0.0259645
-54.4	0.327014	0.331967	0.333046	0.336686	0.338397	0.338684	0.339305		0.227014	0.237208	0.240893	0.246336	0.25124	0.256331	0.258909	0.264024	0.127014	0.129638	0.134108	0.136057	0.141229	0.142688	0.0270138	0.0242616	0.0243449	0.0288159	0.0319768	0.0266167
-54.2	0.32737	0.33233	0.333493	0.337428	0.339064	0.340078	0.340144		0.22737	0.23665	0.240541	0.246268	0.250704	0.256025	0.258748	0.264259	0.12737	0.129891	0.134118	0.13587	0.140803	0.142092	0.0273703	0.0250123	0.0248275	0.029413	0.0323217	0.0269399
-54	0.327941	0.332786	0.333867	0.338092	0.339528	0.341287	0.341322		0.227941	0.23638	0.240036	0.246004	0.250107	0.255578	0.258511	0.264435	0.127941	0.130175	0.134091	0.135653	0.14064	0.141454	0.0279413	0.0255413	0.025487	0.0296362	0.0322826	0.0272399
-53.8	0.328559	0.332995	0.334104	0.338644	0.34024	0.342201	0.342243		0.228559	0.236113	0.239946	0.245523	0.249778	0.255164	0.257904	0.264245	0.128559	0.130538	0.134099	0.135636	0.14035	0.140736	0.0285587	0.0259428	0.0256551	0.0302717	0.03235	0.0276435
-53.6	0.329091	0.333443	0.334179	0.339009	0.340817	0.343194	0.343421		0.229091	0.235842	0.239932	0.245141	0.249208	0.254539	0.256938	0.263783	0.129091	0.130807	0.133991	0.135614	0.140299	0.140141	0.0290913	0.0265239	0.0261594	0.0305536	0.032513	0.0278116
-53.4	0.329249	0.33368	0.334199	0.339218	0.340981	0.343765	0.344436		0.229249	0.235322	0.240138	0.244548	0.24845	0.253702	0.256244	0.263153	0.129249	0.130909	0.133847	0.135816	0.139872	0.139349	0.0292486	0.026763	0.0262841	0.0308645	0.0324942	0.0279384
-53.2	0.329643	0.333728	0.334173	0.339328	0.34122	0.344818	0.345324		0.229643	0.23508	0.240238	0.24404	0.247698	0.252812	0.255114	0.262217	0.129643	0.131051	0.133676	0.135912	0.139691	0.13868	0.0296435	0.0275377	0.0268087	0.0310652	0.0325123	0.0280522
-53	0.329964	0.333814	0.334133	0.339299	0.341515	0.345737	0.345655		0.229964	0.234629	0.240215	0.243449	0.246688	0.252026	0.253993	0.261291	0.129964	0.131444	0.133412	0.135776	0.139014	0.137995	0.0299645	0.0278	0.0269667	0.031458	0.0323877	0.0282362
-52.8	0.330359	0.333877	0.333987	0.33921	0.341721	0.346202	0.346554		0.230359	0.234275	0.240194	0.24253	0.245711	0.251075	0.252896	0.260146	0.130359	0.131337	0.133193	0.135764	0.138691	0.137495	0.0303587	0.0280746	0.0270674	0.031458	0.0323884	0.0285688
-52.6	0.330488	0.333815	0.33376	0.338994	0.341901	0.346723	0.347024		0.230488	0.23372	0.239936	0.241807	0.244808	0.250093	0.251454	0.258841	0.130488	0.13127	0.133006	0.135749	0.137908	0.137064	0.0304877	0.0280341	0.0271949	0.0313464	0.0323688	0.0285681
-52.4	0.330532	0.333772	0.333351	0.338607	0.341995	0.346881	0.347274		0.230532	0.233024	0.239354	0.241125	0.243766	0.249075	0.250186	0.257762	0.130532	0.13109	0.13267	0.135831	0.13758	0.136779	0.0305319	0.0279899	0.0274826	0.0314304	0.0325399	0.0287754
-52.2	0.330583	0.333486	0.332717	0.337978	0.341993	0.347105	0.347845		0.230583	0.232532	0.238965	0.240646	0.243067	0.248106	0.249174	0.256377	0.130583	0.130784	0.132428	0.135822	0.13703	0.136341	0.0305833	0.0281449	0.0275203	0.0318623	0.0327696	0.0288116
-52	0.330646	0.333241	0.332362	0.337767	0.341882	0.347275	0.348329		0.230646	0.231788	0.238273	0.240228	0.242089	0.246964	0.247977	0.255132	0.130646	0.130874	0.13232	0.135559	0.136352	0.135753	0.0306464	0.0279558	0.0275514	0.031821	0.0328087	0.0293333
-51.8	0.330701	0.332891	0.331841	0.337519	0.341652	0.34745	0.348766		0.230701	0.23132	0.237975	0.239788	0.241159	0.245647	0.246443	0.253736	0.130701	0.130457	0.13223	0.135076	0.135816	0.135266	0.0307007	0.0281268	0.0274783	0.0320732	0.0325399	0.0293935
-51.6	0.33067	0.332653	0.33162	0.337136	0.341221	0.347629	0.34897		0.23067	0.231041	0.237322	0.238999	0.240262	0.244533	0.245144	0.252249	0.13067	0.130006	0.131897	0.134675	0.135414	0.134667	0.0306703	0.0281761	0.0275145	0.0321116	0.0325232	0.0295348
-51.4	0.330614	0.332422	0.331325	0.336686	0.340764	0.347728	0.349193		0.230614	0.230659	0.236375	0.238238	0.239111	0.243308	0.243812	0.250781	0.130614	0.129707	0.131645	0.134626	0.134604	0.134222	0.0306145	0.0283703	0.0274065	0.0318616	0.0324623	0.0295746
-51.2	0.330453	0.332076	0.330862	0.336133	0.340054	0.347586	0.34938		0.230453	0.230464	0.235263	0.237526	0.238236	0.242246	0.242562	0.249142	0.130453	0.129446	0.131104	0.134575	0.134357	0.133709	0.0304529	0.0285348	0.0273696	0.0316478	0.032513	0.0294746
-51	0.330314	0.33175	0.330269	0.335478	0.339651	0.347414	0.349351		0.230314	0.230523	0.234216	0.236823	0.237567	0.241355	0.241725	0.247688	0.130314	0.129222	0.130658	0.134594	0.133872	0.133207	0.0303145	0.0282754	0.0271391	0.0312065	0.0324732	0.0295138
-50.8	0.33019	0.331451	0.329914	0.334861	0.338955	0.347127	0.34932		0.23019	0.23018	0.233428	0.236333	0.236641	0.24053	0.240464	0.246488	0.13019	0.128996	0.130312	0.134677	0.133463	0.132559	0.0301899	0.0279217	0.0266558	0.0311493	0.0325804	0.0295384
-50.6	0.330059	0.331248	0.329238	0.334233	0.33822	0.34676	0.349009		0.230059	0.229917	0.232954	0.235786	0.23571	0.239359	0.239112	0.244709	0.130059	0.128742	0.130042	0.134669	0.133074	0.131927	0.0300594	0.0274717	0.0264913	0.0309565	0.0323326	0.0291413
-50.4	0.329751	0.33105	0.328659	0.333521	0.33749	0.346292	0.348406		0.229751	0.229872	0.232631	0.235243	0.23479	0.238463	0.238043	0.243272	0.129751	0.128516	0.129677	0.134455	0.132652	0.131589	0.0297507	0.0270906	0.0261681	0.0308812	0.0321043	0.0290841
-50.2	0.329569	0.330735	0.328282	0.332913	0.336965	0.345868	0.347888		0.229569	0.229391	0.232655	0.234798	0.23407	0.237949	0.237038	0.242178	0.129569	0.127883	0.129367	0.133893	0.132211	0.131425	0.0295688	0.0269978	0.025921	0.030808	0.0318152	0.0283891
-50	0.329265	0.330557	0.327697	0.332396	0.336078	0.345298	0.347501		0.229265	0.229068	0.232533	0.234266	0.233547	0.237207	0.236011	0.240739	0.129265	0.127809	0.129183	0.133489	0.131728	0.131233	0.0292652	0.0264464	0.0254246	0.0303167	0.0312312	0.0280159
-49.8	0.328946	0.330383	0.327196	0.331636	0.33513	0.344917	0.347018		0.228946	0.22863	0.232394	0.233701	0.232877	0.236328	0.234944	0.239633	0.128946	0.127535	0.128952	0.132886	0.131201	0.13103	0.0289457	0.0262572	0.0252101	0.0298123	0.0309739	0.0277957
-49.6	0.328694	0.330064	0.326496	0.330832	0.334357	0.343866	0.346241		0.228694	0.228098	0.231946	0.23329	0.232158	0.235612	0.233848	0.238421	0.128694	0.127274	0.128299	0.132103	0.13092	0.130706	0.0286942	0.0261159	0.0250543	0.0293188	0.0306109	0.0271812
-49.4	0.32842	0.329912	0.325847	0.330187	0.333496	0.342835	0.345507		0.22842	0.227674	0.231554	0.233178	0.231443	0.234953	0.232872	0.237212	0.12842	0.127472	0.127886	0.131704	0.130503	0.130446	0.0284203	0.0258964	0.024763	0.029042	0.0299971	0.0269406
-49.2	0.328061	0.329676	0.325259	0.329378	0.332649	0.341812	0.34483		0.228061	0.227242	0.231221	0.232978	0.231154	0.234689	0.232207	0.23631	0.128061	0.127653	0.127277	0.13097	0.130441	0.130252	0.0280609	0.0257797	0.0244399	0.02845	0.0295638	0.0265645
-49	0.327808	0.329538	0.324581	0.328971	0.33188	0.341225	0.344589		0.227808	0.226907	0.230654	0.23263	0.230559	0.234372	0.231471	0.23543	0.127808	0.127425	0.126843	0.130192	0.130097	0.129741	0.027808	0.0253783	0.0240978	0.0280225	0.0290804	0.0264464
-48.8	0.327665	0.329401	0.323957	0.328451	0.331151	0.340349	0.344264		0.227665	0.226638	0.230476	0.232391	0.230403	0.233771	0.230633	0.23502	0.127665	0.127612	0.126595	0.129823	0.130096	0.129315	0.0276652	0.0251877	0.0240645	0.0277435	0.0290094	0.026371
-48.6	0.327509	0.329293	0.32367	0.328162	0.330354	0.340002	0.343675		0.227509	0.226394	0.230328	0.232313	0.230293	0.233571	0.230359	0.234578	0.127509	0.127403	0.126451	0.129662	0.129938	0.128933	0.0275094	0.0249587	0.0240464	0.0278167	0.0287942	0.0261761
-48.4	0.327449	0.329241	0.32312	0.327713	0.330101	0.339514	0.342931		0.227449	0.22641	0.230113	0.232525	0.230297	0.233788	0.229727	0.234228	0.127449	0.127772	0.126241	0.129749	0.130014	0.128504	0.0274486	0.0249464	0.0243109	0.0279051	0.0286949	0.0261746
-48.2	0.327518	0.329262	0.322946	0.327352	0.329723	0.339196	0.342392		0.227518	0.226443	0.229893	0.233087	0.23058	0.234003	0.229597	0.234114	0.127518	0.128107	0.126336	0.130033	0.130477	0.128428	0.0275181	0.0252529	0.0245297	0.0281312	0.0286616	0.0263855
-48	0.327604	0.329653	0.322889	0.327178	0.329316	0.338856	0.341982		0.227604	0.226728	0.229588	0.234016	0.23121	0.234627	0.229591	0.234151	0.127604	0.128761	0.126584	0.130533	0.131067	0.128824	0.0276043	0.0254181	0.0250514	0.0286833	0.0286703	0.026821
-47.8	0.327977	0.330062	0.322961	0.327131	0.329079	0.338529	0.341314		0.227977	0.227357	0.230305	0.235001	0.232115	0.235387	0.229666	0.234459	0.127977	0.129308	0.12711	0.131015	0.131952	0.129304	0.0279768	0.0261384	0.0259826	0.0294464	0.0290152	0.0274638
-47.6	0.328622	0.330741	0.323251	0.32723	0.329075	0.338294	0.341346		0.228622	0.228104	0.231175	0.236491	0.233385	0.236278	0.230166	0.235088	0.128622	0.130186	0.12796	0.131713	0.132897	0.130081	0.0286217	0.0271362	0.0268572	0.0306246	0.0299188	0.0283457
-47.4	0.329117	0.331554	0.323721	0.327758	0.329145	0.338164	0.341363		0.229117	0.229191	0.232641	0.23804	0.235051	0.237541	0.230967	0.23615	0.129117	0.131396	0.129047	0.132791	0.134368	0.131122	0.0291174	0.0283348	0.0282906	0.0318109	0.030737	0.0295957
-47.2	0.330414	0.332525	0.324215	0.328515	0.329225	0.338227	0.34179		0.230414	0.230614	0.23414	0.240131	0.237035	0.23913	0.232298	0.237403	0.130414	0.132793	0.130281	0.134167	0.136367	0.131894	0.0304145	0.0298471	0.030108	0.0335304	0.0318174	0.0307442
-47	0.331677	0.333872	0.325114	0.329627	0.330032	0.338775	0.342423		0.231677	0.232654	0.235733	0.242392	0.239514	0.240994	0.23386	0.239181	0.131677	0.134928	0.131832	0.13564	0.138441	0.133185	0.0316768	0.0314464	0.0316783	0.0354899	0.0331065	0.0324043
-46.8	0.333133	0.33537	0.326214	0.331009	0.33113	0.339766	0.343608		0.233133	0.235048	0.237583	0.245311	0.242704	0.24314	0.235662	0.241428	0.133133	0.137199	0.133921	0.13768	0.141027	0.134805	0.0331333	0.033779	0.0342225	0.0379913	0.0345775	0.0343536
-46.6	0.33521	0.33717	0.327745	0.333114	0.332309	0.340783	0.344704		0.23521	0.237801	0.240276	0.248714	0.246357	0.246178	0.237946	0.244183	0.13521	0.140136	0.136123	0.140014	0.144284	0.137312	0.0352101	0.036463	0.0370391	0.0410225	0.0368812	0.0368058
-46.4	0.33758	0.339343	0.32952	0.335651	0.334146	0.342358	0.346512		0.23758	0.240836	0.243599	0.252727	0.25038	0.24951	0.240657	0.247628	0.13758	0.143559	0.139227	0.142967	0.147886	0.140228	0.0375797	0.0395275	0.0402326	0.0443152	0.0394688	0.0398406
-46.2	0.340495	0.341866	0.331774	0.338104	0.336076	0.344486	0.348917		0.240495	0.24443	0.247796	0.256973	0.255198	0.253905	0.243728	0.251592	0.140495	0.147057	0.142775	0.146194	0.152243	0.143399	0.0404949	0.0430413	0.044329	0.0479804	0.0426217	0.0428304
-46	0.34371	0.344742	0.33428	0.340909	0.338795	0.346914	0.351344		0.24371	0.248658	0.252045	0.26177	0.260162	0.258434	0.247708	0.256209	0.14371	0.15111	0.14654	0.150338	0.156924	0.146545	0.0437101	0.0470884	0.0484043	0.0521732	0.045929	0.0466464
-45.8	0.347619	0.348101	0.337273	0.344462	0.341786	0.350149	0.354354		0.247619	0.253436	0.257286	0.266843	0.265816	0.263384	0.252321	0.261376	0.147619	0.15581	0.151366	0.15493	0.162084	0.150245	0.0476188	0.0520384	0.0531899	0.0568442	0.0494558	0.0509833
-45.6	0.351904	0.35215	0.340563	0.348279	0.345372	0.353667	0.357815		0.251904	0.258282	0.262682	0.272433	0.271922	0.268786	0.257226	0.266479	0.151904	0.160981	0.156157	0.159669	0.167372	0.154583	0.0519043	0.0571413	0.0585899	0.0622275	0.0535493	0.0556246
-45.4	0.35678	0.35643	0.344659	0.352552	0.349376	0.3576	0.362291		0.25678	0.263749	0.268759	0.278285	0.278429	0.274772	0.262637	0.272219	0.15678	0.166563	0.161686	0.165102	0.173591	0.159047	0.0567797	0.0626159	0.0641667	0.067637	0.0585833	0.0605688
-45.2	0.361936	0.361185	0.348991	0.357227	0.353987	0.361914	0.366933		0.261936	0.269431	0.274799	0.284415	0.285191	0.280714	0.268193	0.278434	0.161936	0.17237	0.167357	0.170854	0.179653	0.163717	0.0619355	0.0685	0.0700051	0.0735464	0.064092	0.0655051
-45	0.367226	0.366449	0.353609	0.362393	0.358993	0.366995	0.371736		0.267226	0.275394	0.280959	0.290517	0.291789	0.286903	0.273986	0.284327	0.167226	0.178802	0.173649	0.177134	0.1859	0.168909	0.0672261	0.074658	0.076113	0.0794399	0.0697261	0.0712174
-44.8	0.373115	0.371581	0.358727	0.367715	0.364443	0.371918	0.376786		0.273115	0.281413	0.287473	0.296636	0.298188	0.293091	0.279984	0.290712	0.173115	0.184997	0.179904	0.183556	0.192457	0.174502	0.0731152	0.0810601	0.0822855	0.08575	0.075758	0.0770543
-44.6	0.379232	0.376901	0.364465	0.373587	0.369874	0.377042	0.38172		0.279232	0.28773	0.293951	0.302715	0.304225	0.299616	0.28624	0.296878	0.179232	0.191211	0.186438	0.18994	0.198393	0.179857	0.0792319	0.0877094	0.0890101	0.0914399	0.0815022	0.0827536
-44.4	0.385467	0.382428	0.37004	0.379325	0.375319	0.382292	0.387046		0.285467	0.293804	0.300269	0.30863	0.310125	0.305851	0.292596	0.302826	0.185467	0.197506	0.192953	0.19634	0.204766	0.185465	0.0854667	0.0940493	0.0949507	0.0971297	0.0870826	0.0887529
-44.2	0.39146	0.387633	0.375495	0.384883	0.380657	0.38756	0.392441		0.29146	0.300174	0.30676	0.314411	0.31566	0.31164	0.298678	0.308897	0.19146	0.203251	0.199288	0.202473	0.210626	0.191207	0.0914601	0.100517	0.101131	0.102454	0.0926928	0.0946029
-44	0.39758	0.392819	0.380957	0.390322	0.386126	0.392864	0.397717		0.29758	0.305633	0.312634	0.319354	0.320728	0.317446	0.304809	0.314341	0.19758	0.209085	0.205329	0.208515	0.216251	0.196537	0.0975797	0.105978	0.106868	0.107772	0.0984507	0.10011
-43.8	0.403525	0.397751	0.386388	0.395344	0.391102	0.398141	0.402903		0.303525	0.311455	0.318096	0.324021	0.325257	0.322556	0.310017	0.319454	0.203525	0.214381	0.210943	0.214172	0.220963	0.201564	0.103525	0.111611	0.112431	0.112406	0.10413	0.105107
-43.6	0.409138	0.402404	0.391547	0.400254	0.396188	0.40278	0.407855		0.309138	0.316619	0.322785	0.328275	0.329401	0.327183	0.314956	0.323817	0.209138	0.218988	0.216357	0.219593	0.225684	0.206562	0.109138	0.116757	0.117554	0.117041	0.10959	0.109588
-43.4	0.414681	0.406949	0.396655	0.405038	0.400809	0.407171	0.412403		0.314681	0.321617	0.327201	0.33233	0.333162	0.331325	0.319867	0.327838	0.214681	0.223927	0.221524	0.224851	0.229926	0.211444	0.114681	0.121791	0.12225	0.121272	0.114334	0.114129
-43.2	0.41986	0.411012	0.401591	0.409385	0.405464	0.411264	0.41678		0.31986	0.326097	0.331502	0.336203	0.336384	0.334829	0.324449	0.331554	0.21986	0.227832	0.225943	0.229204	0.233548	0.216019	0.11986	0.126099	0.126349	0.125113	0.118891	0.118007
-43	0.424407	0.414709	0.40617	0.413446	0.409518	0.41503	0.420614		0.324407	0.330187	0.335486	0.339245	0.339324	0.338077	0.328393	0.334764	0.224407	0.231975	0.230038	0.233246	0.23695	0.220477	0.124407	0.130029	0.130043	0.128399	0.122886	0.122009
-42.8	0.429064	0.417799	0.410383	0.417054	0.413341	0.418965	0.424355		0.329064	0.333925	0.339476	0.342009	0.34187	0.341244	0.332154	0.337716	0.229064	0.235427	0.23388	0.23687	0.239919	0.224177	0.129064	0.133686	0.133607	0.131283	0.126614	0.125339
-42.6	0.432893	0.420775	0.414362	0.420102	0.41697	0.422307	0.42757		0.332893	0.337349	0.342804	0.344673	0.344227	0.343609	0.335403	0.340293	0.232893	0.238514	0.236991	0.24047	0.242538	0.227587	0.132893	0.136824	0.136633	0.134025	0.130253	0.128393
-42.4	0.43663	0.42345	0.418214	0.423109	0.419937	0.425551	0.430749		0.33663	0.340475	0.345709	0.346783	0.345847	0.346115	0.338373	0.342696	0.23663	0.241358	0.239733	0.243254	0.244688	0.230657	0.13663	0.139599	0.138662	0.136303	0.133491	0.131628
-42.2	0.439601	0.426017	0.421272	0.425578	0.42242	0.428116	0.433475		0.339601	0.34342	0.347752	0.348523	0.347886	0.34793	0.341059	0.344673	0.239601	0.243717	0.242275	0.2459	0.24682	0.233795	0.139601	0.142018	0.141299	0.138555	0.136586	0.133634
-42	0.442869	0.427911	0.424538	0.428059	0.425173	0.430029	0.435768		0.342869	0.345926	0.349162	0.350438	0.349198	0.350016	0.343707	0.346264	0.242869	0.245821	0.244498	0.248155	0.248307	0.236659	0.142869	0.144446	0.143188	0.14044	0.139341	0.135904
-41.8	0.445555	0.429864	0.426941	0.430336	0.427744	0.432014	0.43782		0.345555	0.348201	0.35058	0.35171	0.350734	0.351556	0.345947	0.348144	0.245555	0.247757	0.246392	0.250286	0.250009	0.239004	0.145555	0.146281	0.145121	0.142119	0.14175	0.137519
-41.6	0.448091	0.431351	0.429733	0.432442	0.429706	0.434159	0.439672		0.348091	0.350078	0.351869	0.353343	0.352104	0.353134	0.347904	0.349623	0.248091	0.249454	0.248117	0.251687	0.251459	0.241168	0.148091	0.147986	0.146663	0.143475	0.14378	0.13918
-41.4	0.450064	0.432867	0.431646	0.434107	0.43177	0.435988	0.441791		0.350064	0.351519	0.353049	0.354524	0.353359	0.354415	0.34947	0.350975	0.250064	0.250991	0.249622	0.253502	0.253037	0.243124	0.150064	0.14912	0.147822	0.14491	0.145559	0.140875
-41.2	0.452111	0.434391	0.433799	0.435582	0.433491	0.43684	0.443503		0.352111	0.35323	0.354422	0.355427	0.354549	0.354897	0.350881	0.352252	0.252111	0.252206	0.250788	0.25503	0.254033	0.244923	0.152111	0.150533	0.149024	0.146065	0.147101	0.142103
-41	0.454001	0.435961	0.435696	0.437176	0.434746	0.438096	0.444727		0.354001	0.354509	0.355484	0.35632	0.354928	0.356251	0.352448	0.353361	0.254001	0.253456	0.252337	0.256241	0.255173	0.246588	0.154001	0.151601	0.150029	0.146825	0.148101	0.143143
-40.8	0.455357	0.437264	0.437394	0.438275	0.43603	0.439057	0.445651		0.355357	0.355576	0.356588	0.356666	0.356051	0.357341	0.353678	0.354466	0.255357	0.254694	0.253425	0.257499	0.255852	0.247898	0.155357	0.152906	0.151028	0.148027	0.149949	0.144001
-40.6	0.45682	0.438467	0.438827	0.439607	0.437467	0.440147	0.446407		0.35682	0.356737	0.357485	0.357265	0.356822	0.358123	0.355029	0.355436	0.25682	0.25554	0.25397	0.258377	0.256856	0.248881	0.15682	0.153927	0.151909	0.148798	0.151322	0.144434
-40.4	0.458134	0.439263	0.440225	0.440814	0.438352	0.441392	0.447546		0.358134	0.357901	0.358107	0.357841	0.357768	0.358665	0.356081	0.356428	0.258134	0.256551	0.255136	0.259442	0.257669	0.249957	0.158134	0.154838	0.15276	0.149872	0.152311	0.145483
-40.2	0.459055	0.440199	0.441368	0.442001	0.439686	0.442536	0.448405		0.359055	0.358817	0.358654	0.358542	0.358886	0.359265	0.356918	0.357685	0.259055	0.257343	0.25619	0.260164	0.258734	0.25122	0.159055	0.155978	0.153528	0.150586	0.153265	0.146527
-40	0.460366	0.441431	0.442514	0.443108	0.440909	0.443793	0.44938		0.360366	0.359979	0.359422	0.35908	0.359897	0.360416	0.358106	0.358596	0.260366	0.258404	0.257063	0.26078	0.25932	0.252348	0.160366	0.156929	0.154424	0.151388	0.154031	0.147715
[truncated: 5 more columns]

## Sheet: Data Figure 2 S2
S2: 10%DMSO-1M SUC																																							B-actual data								B-fitted data
aging at:	-75C								-80C								-85C							-90C															10%DMSO-1M SUC								10%DMSO-1M SUC
storage for:	0 min	3 min	7 min	15 min	30 min	60 min	120 min	240 min	0 min	30 min	45 min	60 min	90 min	120 min	180 min	240 min	0 min	30 min	60 min	90 min	120 min	180 min	240 min	0 min	30 min	60 min	90 min	120 min	180 min	240 min									storage at -75C		storage at -80C		storage at -85C		storage at -90C		storage at -75C		storage at -80C
temperature (C)	heat flow (mW/mg)	heat flow (mW/mg)	heat flow (mW/mg)	heat flow (mW/mg)	heat flow (mW/mg)	heat flow (mW/mg)	heat flow (mW/mg)	heat flow (mW/mg)	heat flow (mW/mg)	heat flow (mW/mg)	heat flow (mW/mg)	heat flow (mW/mg)	heat flow (mW/mg)	heat flow (mW/mg)	heat flow (mW/mg)	heat flow (mW/mg)	heat flow (mW/mg)	heat flow (mW/mg)	heat flow (mW/mg)	heat flow (mW/mg)	heat flow (mW/mg)	heat flow (mW/mg)	heat flow (mW/mg)	heat flow (mW/mg)	heat flow (mW/mg)	heat flow (mW/mg)	heat flow (mW/mg)	heat flow (mW/mg)	heat flow (mW/mg)	heat flow (mW/mg)									duration of annealing (min)	delta-H (J/g)	duration of annealing (min)	delta-H (J/g)	duration of annealing (min)	delta-H (J/g)	duration of annealing (min)	delta-H (J/g)	duration of annealing (min)	delta-H (J/g)	duration of annealing (min)
-100	0.214164	0.222134	0.222699	0.221551	0.221687	0.231971	0.223434	0.224675	0.114164	0.117321	0.118297	0.117467	0.117865	0.116647	0.115068	0.114348	0.0141644	0.0139481	0.0144807	0.0165089	0.0134089	0.0153674	0.0161926	-0.0858356	-0.0866081	-0.0864163	-0.0821311	-0.0844304	-0.081583	-0.0818978									3	0.28252	15	0.289686	30	0.147872	30	0.0940044	0	0	0
-99.8	Data	0.222424	0.222759	0.221888	0.221758	0.231926	0.223679	0.224898	0.114492	0.11759	0.118988	0.11769	0.118201	0.116744	0.115093	0.114415	0.0144919	0.0142444	0.0146889	0.0166689	0.0137489	0.0157933	0.0164156	-0.0855081	-0.0861504	-0.0863067	-0.0818422	-0.0842637	-0.0814622	-0.08174									7	0.496854	30	0.314097	60	0.167023	60	0.0835501	5	0.385591	5
-99.6	0.214739	0.222594	0.223013	0.221992	0.221868	0.231944	0.223841	0.225116	0.114739	0.118192	0.11944	0.117999	0.118723	0.117015	0.115411	0.114667	0.0147385	0.0145778	0.0148207	0.0168659	0.0140756	0.0159489	0.0166267	-0.0852615	-0.0856807	-0.0857726	-0.0815844	-0.0841511	-0.0812704	-0.0813489									15	0.462319	45	0.37094	90	0.242602	120	0.119687	10	0.489778	10
-99.4	0.215221	0.22315	0.223219	0.222053	0.221999	0.232064	0.224224	0.225281	0.115221	0.118824	0.119777	0.118338	0.119309	0.117245	0.115534	0.114747	0.0152207	0.0147652	0.0150622	0.01728	0.0145341	0.016403	0.0170044	-0.0847793	-0.0853052	-0.0855348	-0.0814007	-0.0840044	-0.0810859	-0.0811289									30	0.776178	60	0.410534	120	0.276073	180	0.172639	15	0.556443	15
-99.2	0.215559	0.22327	0.223449	0.222399	0.222312	0.232109	0.224433	0.225494	0.115559	0.118964	0.120152	0.118471	0.119218	0.117525	0.11565	0.11492	0.0155593	0.0150696	0.0152185	0.0174489	0.0148022	0.0167156	0.0172578	-0.0844407	-0.0850067	-0.0849852	-0.0812311	-0.0837593	-0.0807467	-0.0808985									60	0.779612	90	0.482869	180	0.315196	240	0.178661	20	0.605292	20
-99	0.215879	0.223661	0.223693	0.222355	0.222491	0.232244	0.224701	0.225636	0.115879	0.119231	0.120527	0.118987	0.119396	0.118019	0.115932	0.115179	0.0158793	0.0153237	0.0154222	0.0178259	0.014897	0.0171452	0.0176156	-0.0841207	-0.0845563	-0.0848993	-0.0811837	-0.0836185	-0.0804756	-0.0804652									120	0.832455	120	0.42805	240	0.34708	300	0.203225	25	0.643538	25
-98.8	0.216144	0.223668	0.223913	0.222415	0.222676	0.232265	0.224638	0.225744	0.116144	0.119424	0.120681	0.119306	0.119413	0.118201	0.115951	0.115407	0.0161437	0.0158881	0.0154674	0.0181459	0.0150341	0.017483	0.0177807	-0.0838563	-0.0843289	-0.0843607	-0.0810933	-0.0835585	-0.080317	-0.080303									240	0.958869	180	0.454477					30	0.674711	30
-98.6	0.216386	0.223877	0.224096	0.222554	0.222912	0.232468	0.224754	0.225861	0.116386	0.119727	0.120727	0.119218	0.119585	0.118424	0.116093	0.11563	0.0163859	0.0159237	0.0157467	0.0185015	0.0151089	0.0178067	0.01826	-0.0836141	-0.0839667	-0.0842978	-0.0808422	-0.0833163	-0.0798689	-0.0799341																	35	0.700823	35
-98.4	0.216736	0.223911	0.224347	0.22287	0.223094	0.232407	0.22479	0.226133	0.116736	0.11999	0.120673	0.119307	0.119904	0.118731	0.116536	0.115986	0.0167356	0.0161822	0.0160237	0.0185896	0.0152756	0.0179489	0.0184904	-0.0832644	-0.0837163	-0.0840644	-0.0809089	-0.0829615	-0.0797896	-0.0795363																	40	0.723137	40
-98.2	0.21716	0.224068	0.224712	0.223047	0.223285	0.232604	0.22487	0.226304	0.11716	0.120353	0.120738	0.119558	0.120169	0.118948	0.116741	0.116536	0.01716	0.0162926	0.0162607	0.0187563	0.0153763	0.0180007	0.0187896	-0.08284	-0.0833889	-0.0837259	-0.080597	-0.0829415	-0.0795274	-0.0792378																	45	0.742497	45
-98	0.217494	0.224161	0.225053	0.223205	0.223315	0.232761	0.225036	0.226316	0.117494	0.120882	0.121062	0.119839	0.120434	0.119413	0.116993	0.116966	0.0174941	0.0166133	0.0165622	0.0189978	0.0154607	0.0182963	0.0190815	-0.0825059	-0.0833511	-0.0834822	-0.0803459	-0.0827111	-0.0794667	-0.0790896																	50	0.759499	50
-97.8	0.217686	0.224393	0.225323	0.223398	0.223554	0.23309	0.22517	0.2263	0.117686	0.121145	0.121274	0.120056	0.120758	0.119451	0.117293	0.117487	0.0176859	0.0168215	0.0164074	0.0192948	0.0158415	0.0184593	0.0194652	-0.0823141	-0.0832667	-0.0833526	-0.0801052	-0.0823741	-0.0793607	-0.0790348																	55	0.774577	55
-97.6	0.218087	0.224407	0.225557	0.223555	0.22391	0.233116	0.225484	0.226399	0.118087	0.121459	0.121673	0.120467	0.121367	0.119619	0.117733	0.118085	0.0180874	0.0169007	0.016863	0.01954	0.0161615	0.01862	0.0195985	-0.0819126	-0.0830711	-0.0829193	-0.0799526	-0.0819948	-0.0791141	-0.0787519																	60	0.78806	60
-97.4	0.218442	0.224619	0.22575	0.223809	0.223907	0.233305	0.225619	0.226649	0.118442	0.121881	0.122037	0.120539	0.121627	0.119716	0.117759	0.118344	0.0184422	0.0170489	0.0171807	0.0199163	0.0166274	0.0187311	0.0197519	-0.0815578	-0.0829081	-0.0825511	-0.0797126	-0.0818089	-0.0789963	-0.0785815																	65	0.800201	65
-97.2	0.218845	0.224768	0.225825	0.224003	0.22439	0.233526	0.22579	0.226753	0.118845	0.122406	0.122312	0.120759	0.12211	0.119749	0.118156	0.118947	0.0188452	0.0172933	0.0173363	0.0202333	0.0170126	0.0190644	0.0198904	-0.0811548	-0.0825815	-0.08206	-0.0793926	-0.0815104	-0.0788333	-0.07844																	70	0.811198	70
-97	0.219293	0.225393	0.225966	0.224241	0.224707	0.233725	0.226039	0.226919	0.119293	0.122821	0.122774	0.121133	0.122645	0.119956	0.118284	0.119028	0.0192926	0.0174437	0.0173852	0.0204111	0.0175348	0.0192015	0.0199133	-0.0807074	-0.0824022	-0.0819356	-0.0789807	-0.0811304	-0.0785859	-0.0781452																	75	0.821211	75
-96.8	0.219501	0.225559	0.226321	0.224405	0.224998	0.233841	0.226214	0.227069	0.119501	0.12304	0.12303	0.121261	0.122898	0.120496	0.118893	0.119408	0.0195007	0.0176489	0.0177689	0.020777	0.0179563	0.0194689	0.0199541	-0.0804993	-0.081943	-0.0817215	-0.0787304	-0.0808541	-0.0783044	-0.0780289																	80	0.83037	80
-96.6	0.220063	0.225859	0.226636	0.224465	0.225341	0.233879	0.226388	0.227159	0.120063	0.12335	0.123101	0.121557	0.123118	0.121201	0.119178	0.119887	0.020063	0.0177141	0.0180363	0.0210104	0.0182748	0.0198378	0.0198607	-0.079937	-0.0817622	-0.0812237	-0.0784333	-0.0805659	-0.0789126	-0.0777778																	85	0.838781	85
-96.4	0.220304	0.225904	0.226925	0.224667	0.225624	0.233925	0.226649	0.227343	0.120304	0.123865	0.123581	0.121829	0.123324	0.122253	0.119515	0.120265	0.0203044	0.0181148	0.0182948	0.0213067	0.0188719	0.0201126	0.0199474	-0.0796956	-0.0813963	-0.0809407	-0.0782437	-0.0802037	-0.0786867	-0.0777785																	90	0.846535	90
-96.2	0.220886	0.226399	0.227105	0.224918	0.225739	0.233937	0.226702	0.227398	0.120886	0.12443	0.123413	0.122061	0.12368	0.123158	0.119813	0.120537	0.0208859	0.0182756	0.0185741	0.0213393	0.0193867	0.0204511	0.0200259	-0.0791141	-0.080977	-0.0805156	-0.0780481	-0.0801452	-0.0784978	-0.0777333																	95	0.853704	95
-96	0.221235	0.22683	0.227197	0.225201	0.226041	0.234078	0.226862	0.22743	0.121235	0.124692	0.123359	0.12234	0.12398	0.124039	0.120192	0.120969	0.0212348	0.0185415	0.0187067	0.0215193	0.0193296	0.0208437	0.0201444	-0.0787652	-0.0806644	-0.0802081	-0.0777874	-0.0798689	-0.0782207	-0.0774393																	100	0.860354	100
-95.8	0.2219	0.226867	0.227387	0.225279	0.226246	0.234079	0.227034	0.227661	0.1219	0.125249	0.123539	0.122564	0.124199	0.12431	0.120659	0.121395	0.0219	0.0187652	0.0192956	0.0217504	0.0196267	0.0213326	0.0203778	-0.0781	-0.0804652	-0.0799378	-0.077637	-0.0796289	-0.077903	-0.0773044																	105	0.866538	105
-95.6	0.22232	0.227123	0.227444	0.22565	0.226565	0.234266	0.226987	0.227823	0.12232	0.125443	0.123243	0.123076	0.124562	0.124733	0.12107	0.12187	0.02232	0.0191215	0.0195993	0.0221037	0.0198733	0.0214874	0.0204896	-0.07768	-0.0801096	-0.0796874	-0.0774733	-0.0793274	-0.0774444	-0.0771459																	110	0.872303	110
-95.4	0.222679	0.227645	0.227621	0.225918	0.226727	0.234319	0.22705	0.228182	0.122679	0.125586	0.123771	0.123468	0.124809	0.125057	0.121694	0.12215	0.0226793	0.0195067	0.0196222	0.0222993	0.0201756	0.0218422	0.0206963	-0.0773207	-0.0797696	-0.0793452	-0.0774926	-0.0789556	-0.0770652	-0.0768785																	115	0.877689	115
-95.2	0.223362	0.227754	0.227737	0.226292	0.226971	0.234496	0.227104	0.228276	0.123362	0.125874	0.124036	0.123544	0.12508	0.125506	0.122021	0.122219	0.0233622	0.0197719	0.0199119	0.0226	0.0205615	0.02216	0.0210496	-0.0766378	-0.0793059	-0.0792281	-0.0772585	-0.078677	-0.076463	-0.0764237																	120	0.882732	120
-95	0.223916	0.228093	0.228104	0.226524	0.227389	0.234717	0.227293	0.228481	0.123916	0.125984	0.124209	0.123736	0.125297	0.126181	0.12247	0.122391	0.0239163	0.0200681	0.0202489	0.0227933	0.0213067	0.0224719	0.02118	-0.0760837	-0.0791133	-0.0790141	-0.0770096	-0.0784719	-0.0763911	-0.0763296																	125	0.887464	125
-94.8	0.224373	0.228239	0.228384	0.226696	0.227545	0.234744	0.227676	0.228753	0.124373	0.125926	0.124664	0.124041	0.125604	0.126848	0.122867	0.122592	0.0243733	0.020263	0.0203563	0.023083	0.02138	0.0226548	0.021803	-0.0756267	-0.0787681	-0.0786874	-0.0766859	-0.0781674	-0.0759926	-0.0761874																	130	0.89191	130
-94.6	0.224693	0.228401	0.228676	0.226788	0.227782	0.234855	0.227976	0.229009	0.124693	0.125987	0.124638	0.124433	0.125922	0.127317	0.123221	0.122826	0.0246933	0.0207311	0.0205578	0.0234296	0.0214852	0.0229993	0.0222474	-0.0753067	-0.0783511	-0.0785481	-0.0764296	-0.0776763	-0.075683	-0.076023																	135	0.896095	135
-94.4	0.225337	0.228604	0.228864	0.226925	0.227984	0.235011	0.228135	0.229298	0.125337	0.125969	0.125104	0.124606	0.125952	0.127535	0.123513	0.122892	0.025337	0.0211111	0.0209193	0.0235148	0.0218711	0.023397	0.0230096	-0.074663	-0.077857	-0.0782519	-0.0762956	-0.0772393	-0.0752667	-0.0758681																	140	0.900041	140
-94.2	0.22565	0.228813	0.229239	0.227085	0.228225	0.235188	0.228341	0.229418	0.12565	0.125899	0.124978	0.124989	0.12638	0.127378	0.123813	0.122845	0.0256504	0.0215919	0.0210696	0.023783	0.0221037	0.0237244	0.0234748	-0.0743496	-0.0774822	-0.0779481	-0.0760059	-0.0767244	-0.074943	-0.0758156																	145	0.903767	145
-94	0.22611	0.228767	0.22953	0.227207	0.228439	0.235421	0.228581	0.229781	0.12611	0.125864	0.12517	0.125222	0.126513	0.127372	0.124036	0.12298	0.0261104	0.0220141	0.0213704	0.0240311	0.0224081	0.0241281	0.0241259	-0.0738896	-0.0770022	-0.0778281	-0.0758889	-0.0764615	-0.0745956	-0.0754822																	150	0.90729	150
-93.8	0.226688	0.229025	0.229776	0.2273	0.228663	0.235473	0.228999	0.229972	0.126688	0.125971	0.125518	0.125675	0.126945	0.127034	0.124135	0.123027	0.0266881	0.0226037	0.0218074	0.0242985	0.0227756	0.0243556	0.0247422	-0.0733119	-0.0766815	-0.077437	-0.0755978	-0.0761422	-0.0742281	-0.0754074																	155	0.910625	155
-93.6	0.227199	0.229093	0.230029	0.227401	0.228882	0.235727	0.229295	0.230159	0.127199	0.1263	0.125768	0.12607	0.127324	0.126521	0.124577	0.123135	0.0271985	0.0232111	0.0219452	0.0246215	0.023123	0.0246481	0.0251015	-0.0728015	-0.0765407	-0.0771985	-0.0754519	-0.0754259	-0.0738948	-0.0752719																	160	0.913786	160
-93.4	0.227778	0.229307	0.230253	0.227412	0.229163	0.236054	0.22964	0.230382	0.127778	0.126304	0.126253	0.126347	0.127673	0.126263	0.124598	0.123384	0.0277778	0.0237726	0.0225837	0.0247941	0.0236089	0.0251222	0.0258911	-0.0722222	-0.0763274	-0.0768919	-0.0753252	-0.0754119	-0.0734089	-0.0749844																	165	0.916786	165
-93.2	0.2282	0.22959	0.230441	0.227624	0.229504	0.236135	0.229834	0.23065	0.1282	0.126377	0.126288	0.126681	0.128058	0.125823	0.124679	0.123581	0.0282	0.0241674	0.0228852	0.0252281	0.0239259	0.0255059	0.0261496	-0.0718	-0.0762719	-0.076523	-0.0749719	-0.0751052	-0.0732111	-0.074857																	170	0.919636	170
-93	0.22873	0.229783	0.230646	0.227864	0.229699	0.236244	0.229971	0.23091	0.12873	0.126379	0.126493	0.126961	0.128296	0.125573	0.124831	0.123663	0.0287296	0.0247807	0.0231719	0.0253541	0.0242741	0.0257941	0.0267496	-0.0712704	-0.0760637	-0.0765067	-0.0747281	-0.0748111	-0.0729859	-0.0746104																	175	0.922346	175
-92.8	0.229167	0.23009	0.230795	0.227947	0.229934	0.236553	0.230217	0.231258	0.129167	0.126657	0.12682	0.127404	0.128421	0.125217	0.124741	0.123742	0.0291674	0.0251326	0.0235741	0.0254044	0.0246141	0.0260726	0.0272874	-0.0708326	-0.0758919	-0.07614	-0.0742911	-0.074583	-0.0726022	-0.0743215																	180	0.924925	180
-92.6	0.22969	0.230315	0.230853	0.228229	0.230187	0.236633	0.230402	0.231624	0.12969	0.127407	0.126986	0.127374	0.128564	0.124906	0.12523	0.123979	0.0296896	0.0254748	0.0240452	0.0256844	0.0248341	0.0263585	0.0277837	-0.0703104	-0.0755919	-0.0761163	-0.0741993	-0.0740644	-0.0722459	-0.0739859																	185	0.927383	185
-92.4	0.230073	0.230663	0.231147	0.228518	0.230422	0.236739	0.230587	0.231838	0.130073	0.127524	0.127084	0.127599	0.128739	0.124782	0.125367	0.124218	0.0300726	0.0257467	0.0243637	0.0259889	0.0251104	0.0265526	0.0283052	-0.0699274	-0.0751911	-0.0754104	-0.0737867	-0.0740141	-0.0720911	-0.0738504																	190	0.929727	190
-92.2	0.230698	0.230792	0.231291	0.228941	0.230634	0.23679	0.230887	0.232216	0.130698	0.127991	0.127783	0.127882	0.128941	0.12478	0.125553	0.124296	0.0306978	0.0260526	0.0248422	0.0262763	0.0256015	0.0268911	0.0283252	-0.0693022	-0.0751104	-0.0751985	-0.07356	-0.0737867	-0.071917	-0.0738304																	195	0.931964	195
-92	0.231114	0.23095	0.231527	0.22937	0.230801	0.236908	0.231013	0.232317	0.131114	0.128481	0.1282	0.128033	0.128953	0.125024	0.125828	0.124698	0.0311141	0.026543	0.0252726	0.0264148	0.0258637	0.0272133	0.0286252	-0.0688859	-0.0747556	-0.0751422	-0.0732615	-0.0736489	-0.0717519	-0.0736289																	200	0.934101	200
-91.8	0.231645	0.230998	0.23194	0.229839	0.231083	0.236982	0.23127	0.232424	0.131645	0.128828	0.128705	0.128327	0.129273	0.125611	0.126107	0.12507	0.0316452	0.0266126	0.0257437	0.0267193	0.0272756	0.0274356	0.02886	-0.0683548	-0.0742163	-0.074717	-0.0726778	-0.0728252	-0.0715548	-0.0734081																	205	0.936144	205
-91.6	0.231999	0.231193	0.232222	0.23017	0.231371	0.237062	0.231547	0.232533	0.131999	0.129407	0.129076	0.128607	0.129532	0.126102	0.126472	0.125636	0.0319985	0.0270533	0.0259822	0.0270185	0.0274311	0.0277741	0.0289726	-0.0680015	-0.07368	-0.0744333	-0.0723763	-0.0727267	-0.0713519	-0.0732689																	210	0.938098	210
-91.4	0.232224	0.231432	0.232423	0.230341	0.231673	0.237322	0.231843	0.2328	0.132224	0.129534	0.129601	0.128729	0.12979	0.12718	0.126827	0.126142	0.0322244	0.02726	0.0262674	0.0274104	0.0278089	0.0281444	0.0292067	-0.0677756	-0.0731096	-0.0741741	-0.0720985	-0.072417	-0.071177	-0.0728015																	215	0.939969	215
-91.2	0.232601	0.231557	0.232599	0.230599	0.231746	0.237485	0.232039	0.232993	0.132601	0.129936	0.129621	0.128959	0.13033	0.128018	0.127155	0.126667	0.0326007	0.0278941	0.0262963	0.0275504	0.028223	0.0284852	0.0295156	-0.0673993	-0.0725904	-0.0736956	-0.0718859	-0.0721644	-0.0710519	-0.0725422																	220	0.941761	220
-91	0.232976	0.23187	0.232961	0.23062	0.23213	0.237688	0.232419	0.233284	0.132976	0.13035	0.13002	0.129409	0.13007	0.128671	0.127249	0.126842	0.0329756	0.0281904	0.0265593	0.0278533	0.0287459	0.0288837	0.029843	-0.0670244	-0.0720926	-0.073457	-0.0714556	-0.0718133	-0.0707548	-0.0720274																	225	0.943479	225
-90.8	0.233333	0.232098	0.233167	0.230698	0.23225	0.23798	0.232643	0.233535	0.133333	0.13059	0.129965	0.129757	0.130379	0.129133	0.127679	0.127158	0.0333333	0.0286326	0.0268956	0.0280652	0.0292237	0.0291407	0.0301452	-0.0666667	-0.0714933	-0.0731007	-0.070937	-0.0714652	-0.0704948	-0.0718541																	230	0.945127	230
-90.6	0.233689	0.232397	0.233444	0.230987	0.232492	0.238261	0.233184	0.23383	0.133689	0.130813	0.129994	0.130106	0.130634	0.128767	0.128314	0.127342	0.0336889	0.0290104	0.0274719	0.0283237	0.0297296	0.0295185	0.0304578	-0.0663111	-0.071163	-0.0728378	-0.0707793	-0.0712037	-0.0702867	-0.0715985																	235	0.946709	235
-90.4	0.233903	0.232753	0.23349	0.231238	0.232807	0.238405	0.233419	0.234063	0.133903	0.13127	0.130479	0.130773	0.130993	0.127593	0.128811	0.127692	0.033903	0.0293015	0.0275844	0.0287067	0.0300719	0.0297533	0.0308815	-0.066097	-0.071017	-0.0724904	-0.0704852	-0.0710378	-0.0699348	-0.0712696																	240	0.948228	240
-90.2	0.234209	0.233005	0.233622	0.231407	0.233004	0.2386	0.233784	0.234373	0.134209	0.131796	0.130488	0.13094	0.131384	0.126902	0.129029	0.12804	0.0342089	0.0299319	0.0280607	0.0291185	0.0303133	0.0300074	0.03128	-0.0657911	-0.0705237	-0.0721178	-0.0701926	-0.0708007	-0.0697193	-0.0710556																	245	0.949688	245
-90	0.23463	0.233389	0.233894	0.232059	0.233226	0.238781	0.234116	0.234647	0.13463	0.132443	0.131146	0.131316	0.131653	0.126531	0.129298	0.12827	0.0346296	0.0300178	0.0284644	0.0294326	0.0306296	0.0303237	0.0315741	-0.0653704	-0.0703074	-0.0718252	-0.0697659	-0.0705978	-0.0693304	-0.0708741																	250	0.951092	250
-89.8	0.234687	0.233601	0.233941	0.232324	0.233404	0.238931	0.234383	0.234829	0.134687	0.132936	0.131206	0.131879	0.131722	0.127241	0.129699	0.128452	0.0346867	0.0302674	0.0290363	0.0297548	0.0309081	0.030683	0.0318037	-0.0653133	-0.0698541	-0.0714881	-0.0694089	-0.0700763	-0.0689607	-0.0704815																	255	0.952441	255
-89.6	0.235032	0.233976	0.234253	0.232541	0.23343	0.23916	0.234585	0.234986	0.135032	0.133057	0.131729	0.132076	0.131826	0.128739	0.130076	0.128704	0.0350319	0.0306074	0.0293607	0.0300615	0.0312178	0.0311052	0.0322778	-0.0649681	-0.0695259	-0.071237	-0.0691578	-0.0697778	-0.0686207	-0.0701644																	260	0.953741	260
-89.4	0.235303	0.23435	0.234564	0.232927	0.23353	0.239217	0.23473	0.235261	0.135303	0.133439	0.131639	0.132322	0.132071	0.130494	0.130321	0.128987	0.035303	0.0308985	0.029877	0.03044	0.0314807	0.0314741	0.0326356	-0.064697	-0.068983	-0.070783	-0.068843	-0.0696926	-0.0681815	-0.0697																	265	0.954992	265
-89.2	0.235568	0.234664	0.234943	0.23323	0.233722	0.239433	0.234959	0.23552	0.135568	0.133395	0.131835	0.132824	0.132374	0.132227	0.130586	0.129153	0.0355681	0.0310593	0.0299948	0.0307993	0.0318452	0.0317667	0.0328681	-0.0644319	-0.0687415	-0.0703393	-0.0684133	-0.0693933	-0.0678815	-0.0692207																	270	0.956197	270
-89	0.235608	0.234852	0.235221	0.233623	0.233932	0.23968	0.235187	0.235826	0.135608	0.133496	0.132027	0.133325	0.132774	0.134317	0.130884	0.129315	0.0356081	0.0314615	0.0301148	0.0312415	0.0325615	0.0321007	0.0331719	-0.0643919	-0.0685274	-0.0697526	-0.0680904	-0.0692748	-0.0676237	-0.0690548																	275	0.957358	275
-88.8	0.23585	0.235236	0.235625	0.234308	0.234274	0.239744	0.235493	0.236121	0.13585	0.13358	0.13209	0.133859	0.133242	0.136471	0.131389	0.129573	0.0358504	0.0319081	0.0302	0.0315585	0.0326341	0.0324504	0.0334867	-0.0641496	-0.0681533	-0.0694726	-0.0677933	-0.0689659	-0.0672267	-0.0687644																	280	0.958478	280
-88.6	0.235881	0.235575	0.235879	0.234505	0.234676	0.240042	0.235803	0.2365	0.135881	0.133776	0.1326	0.134439	0.133673	0.137796	0.131722	0.130022	0.0358815	0.0321911	0.0306156	0.031877	0.0330067	0.0328748	0.0338585	-0.0641185	-0.0679067	-0.0689837	-0.0676437	-0.0685393	-0.0668793	-0.0683178																	285	0.959559	285
-88.4	0.23622	0.235812	0.236093	0.234775	0.235016	0.240199	0.236176	0.236649	0.13622	0.133791	0.13267	0.134645	0.134238	0.13934	0.132088	0.130396	0.03622	0.0323504	0.0308726	0.0322067	0.0332533	0.0331185	0.0341141	-0.06378	-0.0675548	-0.0683126	-0.0671778	-0.0681341	-0.0666756	-0.0680904																	290	0.960601	290
-88.2	0.236339	0.236197	0.23619	0.235111	0.235636	0.240538	0.236519	0.237034	0.136339	0.133896	0.132923	0.135095	0.134654	0.140094	0.132536	0.130764	0.0363385	0.0326489	0.0310104	0.0324719	0.0336119	0.0333022	0.0344126	-0.0636615	-0.0672933	-0.067937	-0.0670059	-0.0674993	-0.066483	-0.0677674																	295	0.961607	295
-88	0.236502	0.236604	0.236395	0.235425	0.235848	0.240526	0.236727	0.237507	0.136502	0.134313	0.133135	0.13552	0.134982	0.141095	0.132856	0.131026	0.0365022	0.0327481	0.0314193	0.032737	0.0337926	0.0333844	0.0347785	-0.0634978	-0.0671319	-0.0674696	-0.0665504	-0.0670844	-0.0662622	-0.0671778																	300	0.962579	300
-87.8	0.236767	0.236874	0.23662	0.235674	0.236344	0.240906	0.237079	0.237929	0.136767	0.134947	0.133261	0.135955	0.135607	0.141794	0.132985	0.131574	0.0367667	0.0328459	0.0318919	0.0331037	0.033977	0.0338496	0.0350044	-0.0632333	-0.0668148	-0.0671881	-0.0661415	-0.0668274	-0.0657785	-0.0668363
-87.6	0.236954	0.237206	0.237017	0.23587	0.23675	0.24103	0.237459	0.238357	0.136954	0.135225	0.133824	0.136078	0.136102	0.142131	0.133139	0.132017	0.0369541	0.0329622	0.0320726	0.0334719	0.0343904	0.0340674	0.0351563	-0.0630459	-0.0666733	-0.0666422	-0.0656467	-0.0664704	-0.0656459	-0.0664385
-87.4	0.23717	0.237551	0.237399	0.23603	0.237153	0.241421	0.237818	0.238624	0.13717	0.135899	0.134079	0.136436	0.13649	0.142347	0.133494	0.132661	0.0371696	0.0330985	0.0324452	0.0339548	0.0345815	0.0343933	0.035383	-0.0628304	-0.0664148	-0.0661348	-0.0650156	-0.0659933	-0.0653437	-0.065577
-87.2	0.23741	0.23801	0.237724	0.236119	0.23755	0.241604	0.238019	0.238701	0.13741	0.13621	0.134486	0.136731	0.136761	0.142513	0.133756	0.133453	0.0374096	0.0332667	0.0326659	0.0343378	0.0349133	0.0346644	0.0356622	-0.0625904	-0.0660652	-0.0659193	-0.0648548	-0.0655341	-0.0651111	-0.0651504
-87	0.237816	0.238396	0.238046	0.236274	0.237896	0.241856	0.238548	0.238759	0.137816	0.137235	0.134719	0.137173	0.137062	0.142808	0.133851	0.13391	0.0378163	0.0334281	0.0329459	0.0345511	0.0353667	0.0350289	0.0359667	-0.0621837	-0.0656852	-0.0652281	-0.0644252	-0.0650193	-0.0647059	-0.0648281
-86.8	0.238215	0.2387	0.23845	0.236833	0.23841	0.242129	0.238828	0.238936	0.138215	0.137156	0.134986	0.137426	0.137432	0.143076	0.134467	0.13411	0.0382148	0.0337748	0.0331815	0.0348985	0.0355659	0.0354022	0.0362178	-0.0617852	-0.0652111	-0.0648215	-0.0641148	-0.0643926	-0.0641719	-0.0646133
-86.6	0.238268	0.238939	0.238811	0.237042	0.238724	0.242493	0.239198	0.239175	0.138268	0.137699	0.135308	0.137541	0.137583	0.143339	0.134713	0.134393	0.0382681	0.0338296	0.0336348	0.0352363	0.0358615	0.0358222	0.0367215	-0.0617319	-0.0648237	-0.064557	-0.0639207	-0.0641793	-0.0640326	-0.0643415
-86.4	0.23869	0.23933	0.239347	0.237599	0.239306	0.242714	0.23954	0.239491	0.13869	0.138319	0.135479	0.137684	0.137776	0.143421	0.135147	0.134693	0.0386896	0.034097	0.0338963	0.03562	0.0359422	0.0359844	0.0369044	-0.0613104	-0.0644467	-0.0641444	-0.063517	-0.0637941	-0.0638741	-0.0643444
-86.2	0.238899	0.239542	0.239846	0.238128	0.239808	0.242977	0.239752	0.23971	0.138899	0.138776	0.136108	0.137968	0.138243	0.143046	0.135433	0.135187	0.0388993	0.0344578	0.0343696	0.0359852	0.0360615	0.0363489	0.0371911	-0.0611007	-0.0640978	-0.0637689	-0.0632704	-0.0634126	-0.0635837	-0.0641607
-86	0.239279	0.240023	0.240369	0.238557	0.240404	0.243276	0.239896	0.240053	0.139279	0.138751	0.136013	0.138296	0.138584	0.142535	0.135634	0.13573	0.0392785	0.0346185	0.034677	0.0364044	0.0362104	0.0367022	0.0377541	-0.0607215	-0.0636289	-0.0633311	-0.062837	-0.0630837	-0.0631593	-0.0637778
-85.8	0.23959	0.240362	0.240853	0.238821	0.240841	0.243533	0.240122	0.240429	0.13959	0.138684	0.13619	0.138586	0.139059	0.141682	0.136015	0.136427	0.0395904	0.0351881	0.0350985	0.036823	0.0364926	0.036917	0.0379363	-0.0604096	-0.0633689	-0.0630037	-0.0624667	-0.0625593	-0.0625956	-0.0634452
-85.6	0.240024	0.240864	0.241276	0.239234	0.241097	0.24382	0.24035	0.240689	0.140024	0.13855	0.13651	0.138767	0.139263	0.140855	0.136264	0.136945	0.0400237	0.0357815	0.0352304	0.0372319	0.0366941	0.037397	0.0381319	-0.0599763	-0.0627941	-0.0624815	-0.0621867	-0.0624074	-0.0625133	-0.0627237
-85.4	0.240242	0.241204	0.241727	0.239476	0.24155	0.244158	0.240633	0.241148	0.140242	0.138614	0.136844	0.139106	0.139441	0.140394	0.136379	0.137566	0.0402422	0.0363185	0.03576	0.0376296	0.037103	0.0379044	0.0383881	-0.0597578	-0.0622044	-0.0621852	-0.0619637	-0.0620859	-0.0621481	-0.06238
-85.2	0.240525	0.241553	0.242154	0.239942	0.24191	0.244316	0.240844	0.241575	0.140525	0.138772	0.137272	0.139293	0.13954	0.140128	0.136698	0.13814	0.0405252	0.036717	0.0361548	0.037857	0.0376126	0.0384793	0.0385207	-0.0594748	-0.0616252	-0.0616593	-0.0616556	-0.0616252	-0.061643	-0.0619081
-85	0.240734	0.242006	0.242516	0.240351	0.242276	0.244715	0.241039	0.24193	0.140734	0.139401	0.137779	0.139476	0.139571	0.139946	0.136776	0.138539	0.0407341	0.0371015	0.0368185	0.0382593	0.038103	0.0388926	0.038557	-0.0592659	-0.0612444	-0.0612444	-0.0612444	-0.0612444	-0.0612444	-0.0612444
-84.8	0.241151	0.242424	0.24267	0.240642	0.242425	0.244887	0.241227	0.242215	0.141151	0.140261	0.138061	0.139729	0.139551	0.140039	0.137058	0.139001	0.0411511	0.0377415	0.0372541	0.0386785	0.0386763	0.0396067	0.0385778	-0.0588489	-0.0607556	-0.0608156	-0.060663	-0.0608548	-0.0607326	-0.0607319
-84.6	0.241588	0.242721	0.243097	0.240899	0.242639	0.24543	0.241605	0.24255	0.141588	0.140863	0.138769	0.140025	0.139579	0.139921	0.137293	0.139448	0.0415881	0.0383615	0.0374163	0.0390178	0.038977	0.0398156	0.0386704	-0.0584119	-0.0602778	-0.0603156	-0.0601356	-0.0606467	-0.060177	-0.0602444
-84.4	0.241944	0.243096	0.243564	0.241382	0.24287	0.245454	0.241919	0.242812	0.141944	0.141841	0.139553	0.140482	0.139747	0.140001	0.137604	0.139879	0.0419437	0.039037	0.0378437	0.03944	0.0393941	0.0401459	0.0387696	-0.0580563	-0.0599474	-0.0596978	-0.0595741	-0.0601481	-0.0595074	-0.0596756
-84.2	0.242259	0.243384	0.243777	0.241677	0.24299	0.24567	0.242276	0.243147	0.142259	0.142869	0.140076	0.14065	0.140424	0.140163	0.13809	0.140266	0.0422593	0.03926	0.0381696	0.0398104	0.0398948	0.0406763	0.038937	-0.0577407	-0.0591385	-0.0594459	-0.0591	-0.0597911	-0.0590437	-0.0590467
-84	0.242634	0.243752	0.243997	0.242244	0.243386	0.24611	0.242634	0.24367	0.142634	0.143805	0.140667	0.141231	0.14108	0.140861	0.138223	0.140685	0.0426341	0.0395785	0.0387059	0.0402163	0.0404237	0.0411733	0.0391037	-0.0573659	-0.0584081	-0.0588496	-0.0582726	-0.0594467	-0.0584815	-0.0583719
-83.8	0.242853	0.244282	0.244329	0.242813	0.24367	0.246421	0.242886	0.243882	0.142853	0.144824	0.141202	0.141533	0.141361	0.14173	0.138775	0.140966	0.0428533	0.0402111	0.0391393	0.0406511	0.041057	0.0416467	0.0392	-0.0571467	-0.0578437	-0.0585089	-0.0578948	-0.0588533	-0.0581674	-0.057763
-83.6	0.243073	0.244451	0.244575	0.243281	0.24415	0.246713	0.243048	0.244512	0.143073	0.145687	0.141705	0.142126	0.141887	0.142702	0.139531	0.141257	0.0430726	0.0406526	0.0399081	0.0411763	0.0418511	0.0418911	0.0394667	-0.0569274	-0.0570267	-0.0579615	-0.0573911	-0.0582659	-0.0576644	-0.0571407
-83.4	0.243384	0.244687	0.244952	0.243454	0.244573	0.246841	0.243307	0.244897	0.143384	0.146543	0.142036	0.142633	0.142478	0.143926	0.139982	0.141482	0.0433844	0.0410578	0.0402696	0.0414541	0.0421793	0.0421459	0.0396519	-0.0566156	-0.0562733	-0.0575526	-0.0567615	-0.0575452	-0.0572985	-0.0564044
-83.2	0.243728	0.244976	0.245142	0.24383	0.244844	0.247064	0.24367	0.245338	0.143728	0.147327	0.142655	0.142955	0.142858	0.145157	0.140901	0.141996	0.0437281	0.0414548	0.0406415	0.0419044	0.0427311	0.04238	0.0400852	-0.0562719	-0.0556541	-0.0569074	-0.0560533	-0.0569459	-0.0569333	-0.0558252
-83	0.243979	0.245267	0.245231	0.244284	0.245293	0.247357	0.244098	0.245858	0.143979	0.147544	0.143267	0.143274	0.143177	0.145916	0.141504	0.142259	0.0439785	0.0419415	0.04106	0.0423281	0.0435348	0.0424696	0.040617	-0.0560215	-0.0550948	-0.0563185	-0.0555244	-0.0562444	-0.0563615	-0.0555481
-82.8	0.244557	0.245505	0.245466	0.244674	0.245588	0.247688	0.244709	0.246266	0.144557	0.147731	0.143782	0.143596	0.143677	0.146423	0.14243	0.142498	0.044557	0.0424741	0.0418044	0.0427104	0.0439356	0.0429133	0.0409881	-0.055443	-0.0545563	-0.0558437	-0.0550807	-0.0556704	-0.05574	-0.0550081
-82.6	0.24471	0.245599	0.245666	0.244891	0.24605	0.248009	0.245115	0.246767	0.14471	0.147696	0.144584	0.143922	0.14409	0.146436	0.142987	0.142571	0.0447104	0.042723	0.0422704	0.0432059	0.04454	0.0433422	0.0413593	-0.0552896	-0.0538793	-0.0549896	-0.0543548	-0.0554081	-0.0552052	-0.0545111
-82.4	0.244959	0.245792	0.245908	0.245114	0.246642	0.248245	0.245685	0.247196	0.144959	0.147831	0.145053	0.144416	0.144484	0.146255	0.143499	0.142944	0.0449593	0.0430778	0.0424541	0.0435741	0.0447874	0.0437541	0.0416607	-0.0550407	-0.0533689	-0.0547156	-0.053703	-0.0547289	-0.0544	-0.0540719
-82.2	0.245141	0.246079	0.246179	0.24551	0.247047	0.248727	0.246244	0.247738	0.145141	0.147798	0.145053	0.144798	0.145072	0.145832	0.144336	0.143121	0.0451407	0.0437644	0.0429926	0.0440437	0.0453044	0.04442	0.0420007	-0.0548593	-0.0526956	-0.0537511	-0.0532037	-0.0542259	-0.0537407	-0.0536111
-82	0.245643	0.246487	0.246309	0.245876	0.247279	0.248996	0.246541	0.248061	0.145643	0.147882	0.14552	0.145013	0.145528	0.145523	0.144867	0.143528	0.045643	0.0441281	0.043637	0.044743	0.0456252	0.0446481	0.0425141	-0.054357	-0.0519341	-0.0530867	-0.0524059	-0.0535726	-0.0529756	-0.0530059
-81.8	0.245951	0.24672	0.246643	0.246164	0.247601	0.249393	0.246997	0.248304	0.145951	0.14815	0.145447	0.145358	0.145826	0.145453	0.145596	0.14415	0.0459511	0.0445896	0.0442585	0.0449407	0.0459356	0.0451726	0.0428533	-0.0540489	-0.0511415	-0.0522467	-0.0518748	-0.053063	-0.0521504	-0.0523481
-81.6	0.246367	0.246957	0.24702	0.246509	0.248122	0.249778	0.247383	0.248863	0.146367	0.148255	0.145661	0.145808	0.145868	0.145651	0.145826	0.144747	0.0463667	0.0451948	0.0446607	0.0456222	0.04636	0.0459267	0.0435711	-0.0536333	-0.0500163	-0.0512193	-0.051143	-0.0522689	-0.0515711	-0.051617
-81.4	0.246709	0.247413	0.24735	0.246876	0.248453	0.250162	0.24771	0.249331	0.146709	0.14853	0.145863	0.146147	0.146296	0.146179	0.146644	0.145382	0.0467089	0.0454281	0.04548	0.0459422	0.0466956	0.0464311	0.0442111	-0.0532911	-0.0493733	-0.0504185	-0.0507607	-0.051503	-0.0508526	-0.0508681
-81.2	0.247209	0.247676	0.247787	0.247281	0.248759	0.250527	0.248304	0.249765	0.147209	0.148746	0.146384	0.146624	0.146307	0.146646	0.147107	0.146046	0.0472089	0.0461896	0.0458874	0.0463585	0.0474585	0.0468444	0.0447141	-0.0527911	-0.048503	-0.0497926	-0.0502696	-0.0507348	-0.0501978	-0.0504652
-81	0.247513	0.247965	0.248154	0.247789	0.249164	0.250873	0.248589	0.250187	0.147513	0.148886	0.147009	0.146998	0.146673	0.147069	0.14759	0.146653	0.0475133	0.0465481	0.0463741	0.0471548	0.0477156	0.0474489	0.0453978	-0.0524867	-0.0480096	-0.0488815	-0.0495333	-0.0497615	-0.0493578	-0.0496711
-80.8	0.247816	0.248302	0.248646	0.24813	0.249629	0.251461	0.249074	0.250518	0.147816	0.149039	0.147299	0.147421	0.147299	0.147706	0.148216	0.147586	0.0478156	0.0472474	0.0472422	0.0475911	0.0481615	0.0479422	0.0460459	-0.0521844	-0.0471215	-0.048477	-0.0488585	-0.049123	-0.0487044	-0.0490948
-80.6	0.24831	0.24879	0.249229	0.248727	0.250096	0.251708	0.249441	0.25067	0.14831	0.149251	0.147951	0.148101	0.14798	0.148061	0.148522	0.148341	0.0483096	0.0477215	0.048003	0.0482548	0.048657	0.0485178	0.0467763	-0.0516904	-0.0461622	-0.0473756	-0.0480104	-0.0483637	-0.0477859	-0.0481763
-80.4	0.248819	0.249314	0.249796	0.248928	0.250522	0.25238	0.249796	0.251144	0.148819	0.149379	0.148539	0.148706	0.148973	0.148753	0.149155	0.148925	0.0488185	0.048477	0.0485059	0.0485667	0.0491778	0.049163	0.047643	-0.0511815	-0.0456756	-0.0467363	-0.0470756	-0.0474348	-0.046977	-0.0474911
-80.2	0.249419	0.249973	0.250221	0.249456	0.251047	0.252698	0.250053	0.251503	0.149419	0.149564	0.14905	0.149263	0.149489	0.149516	0.149289	0.14944	0.0494185	0.0490852	0.049237	0.049183	0.0495837	0.0494296	0.0487696	-0.0505815	-0.0447674	-0.0457785	-0.0462763	-0.0464948	-0.046443	-0.0469356
-80	0.24996	0.250452	0.250759	0.249991	0.251149	0.25337	0.250541	0.252044	0.14996	0.14996	0.14996	0.14996	0.14996	0.14996	0.14996	0.14996	0.04996	0.04996	0.04996	0.04996	0.04996	0.04996	0.04996	-0.05004	-0.0436644	-0.0450281	-0.0453644	-0.0456156	-0.0455711	-0.0465067
-79.8	0.250404	0.25095	0.251107	0.250333	0.251745	0.253764	0.251167	0.252436	0.150404	0.150436	0.150647	0.150314	0.150485	0.151018	0.150044	0.150779	0.0504044	0.0504911	0.0507363	0.050503	0.0505074	0.0506	0.0508763	-0.0495956	-0.0434089	-0.0439733	-0.0444407	-0.0448896	-0.0447726	-0.0456933
-79.6	0.250959	0.251596	0.251551	0.250961	0.252227	0.254037	0.251558	0.252765	0.150959	0.150584	0.151701	0.151174	0.151016	0.151883	0.150319	0.151438	0.0509593	0.0512911	0.0513696	0.0514607	0.0511978	0.0511763	0.0519726	-0.0490407	-0.0425763	-0.0430437	-0.0435719	-0.0438941	-0.0438037	-0.0446356
-79.4	0.251404	0.251983	0.251959	0.251323	0.252632	0.254579	0.252281	0.253144	0.151404	0.150597	0.152424	0.151913	0.151824	0.152224	0.150697	0.151953	0.0514044	0.0522904	0.0518822	0.0519956	0.0517644	0.051777	0.0525822	-0.0485956	-0.0417637	-0.0420985	-0.0429163	-0.0430111	-0.0429067	-0.0435689
-79.2	0.251998	0.252487	0.25267	0.251844	0.25322	0.254887	0.252736	0.253242	0.151998	0.1509	0.153346	0.152364	0.152562	0.153007	0.151405	0.152191	0.0519978	0.0531778	0.052643	0.0528793	0.052383	0.0523333	0.0534207	-0.0480022	-0.0409763	-0.041177	-0.0418904	-0.0422504	-0.0421126	-0.0425341
-79	0.25238	0.253279	0.253213	0.252319	0.25353	0.255428	0.253296	0.253373	0.15238	0.151376	0.154098	0.152781	0.153544	0.153852	0.151795	0.152548	0.05238	0.0541496	0.0531578	0.0536185	0.053103	0.053123	0.05424	-0.04762	-0.0402437	-0.0401696	-0.0409363	-0.0409985	-0.0413222	-0.0416341
-78.8	0.252956	0.253763	0.253807	0.2528	0.254284	0.25582	0.253942	0.253694	0.152956	0.152213	0.154983	0.153714	0.154323	0.154487	0.152737	0.153133	0.0529563	0.0548096	0.0539385	0.0543163	0.05398	0.0538778	0.054757	-0.0470437	-0.0393911	-0.0392696	-0.0402467	-0.0398963	-0.040337	-0.0412281
-78.6	0.253601	0.254228	0.254426	0.253317	0.254712	0.256018	0.254384	0.253822	0.153601	0.152951	0.15557	0.154378	0.155292	0.154849	0.153398	0.153519	0.0536015	0.0558089	0.0543793	0.0549778	0.0547281	0.0544704	0.0557067	-0.0463985	-0.0385689	-0.0382822	-0.0393444	-0.0385259	-0.0392467	-0.0403548
-78.4	0.254169	0.25475	0.255037	0.254041	0.255379	0.256499	0.254976	0.254239	0.154169	0.153356	0.155676	0.154753	0.156062	0.155648	0.154452	0.154016	0.0541689	0.0569378	0.0553111	0.0557644	0.0553215	0.0553859	0.0564474	-0.0458311	-0.0379748	-0.03738	-0.0381378	-0.037377	-0.0381585	-0.0394822
-78.2	0.254829	0.255179	0.25568	0.254862	0.255787	0.257101	0.255627	0.25475	0.154829	0.15379	0.155797	0.155553	0.157018	0.156527	0.155204	0.154537	0.0548289	0.0577356	0.0558852	0.0567548	0.0563111	0.0561296	0.0571904	-0.0451711	-0.0372659	-0.0364304	-0.0371259	-0.0363244	-0.0374222	-0.0379504
-78	0.25519	0.255737	0.256302	0.255588	0.256245	0.257399	0.255864	0.255425	0.15519	0.154136	0.155845	0.156307	0.157929	0.156863	0.15595	0.154966	0.0551904	0.0585859	0.0567704	0.0577556	0.0569778	0.0569237	0.0581356	-0.0448096	-0.0365978	-0.0355467	-0.0361407	-0.0353874	-0.0364356	-0.0374341
-77.8	0.255732	0.256379	0.256787	0.256348	0.25661	0.257981	0.256507	0.256013	0.155732	0.154867	0.156288	0.156568	0.158544	0.15733	0.15677	0.155461	0.0557319	0.0598311	0.0576052	0.0588689	0.0576778	0.0576704	0.0587044	-0.0442681	-0.0359815	-0.0346296	-0.0351881	-0.0342844	-0.0350837	-0.0364504
-77.6	0.256228	0.256761	0.257413	0.256816	0.257201	0.258644	0.25732	0.25664	0.156228	0.155576	0.15715	0.15705	0.159159	0.157661	0.15723	0.15587	0.0562281	0.0609474	0.0584363	0.0594067	0.0585215	0.0583978	0.0599844	-0.0437719	-0.0352244	-0.03344	-0.0341911	-0.0327193	-0.033777	-0.03506
-77.4	0.256487	0.257419	0.257907	0.257801	0.257949	0.259413	0.257759	0.25754	0.156487	0.15623	0.157726	0.157648	0.15952	0.158263	0.15793	0.156368	0.0564874	0.0620393	0.0595281	0.0604926	0.0596119	0.0591111	0.0603919	-0.0435126	-0.0345867	-0.0326407	-0.033197	-0.0315104	-0.0326422	-0.03364
-77.2	0.257052	0.257815	0.258897	0.258546	0.258491	0.259759	0.258679	0.258184	0.157052	0.157303	0.158496	0.158515	0.159868	0.159058	0.158181	0.156986	0.0570519	0.0630126	0.0603689	0.0615356	0.0607541	0.0599674	0.0614704	-0.0429481	-0.033857	-0.0316793	-0.0322719	-0.0301911	-0.0313185	-0.0322385
-77	0.257567	0.258642	0.259527	0.259223	0.259234	0.26029	0.259316	0.25896	0.157567	0.157852	0.15945	0.159162	0.160228	0.160111	0.159127	0.157784	0.0575674	0.0637637	0.0613496	0.0623563	0.0620385	0.0609859	0.06218	-0.0424326	-0.0331193	-0.0306281	-0.030977	-0.0288444	-0.0302496	-0.0309763
-76.8	0.257962	0.259283	0.260224	0.260004	0.260181	0.261015	0.260036	0.259756	0.157962	0.158476	0.160074	0.159909	0.16083	0.16132	0.159835	0.158665	0.0579622	0.0649563	0.0624207	0.0634993	0.0633096	0.0619444	0.0631244	-0.0420378	-0.0322356	-0.0301422	-0.0298348	-0.0277519	-0.0289437	-0.0302689
-76.6	0.258342	0.260013	0.260944	0.260573	0.260686	0.261298	0.260873	0.260468	0.158342	0.159389	0.160791	0.160465	0.161698	0.162263	0.160333	0.159545	0.0583422	0.0657037	0.0635311	0.0641637	0.0645511	0.063057	0.0639748	-0.0416578	-0.0317533	-0.0291911	-0.0285415	-0.0263719	-0.0275533	-0.0286844
-76.4	0.258876	0.260868	0.261245	0.261319	0.261294	0.261736	0.261517	0.261376	0.158876	0.160967	0.161266	0.161509	0.162678	0.163079	0.161096	0.160345	0.0588756	0.0669622	0.0646281	0.0654504	0.0658289	0.0641022	0.0647904	-0.0411244	-0.0312474	-0.0284615	-0.0273267	-0.0249874	-0.0266837	-0.0271178
-76.2	0.259403	0.261676	0.262313	0.262116	0.262009	0.262151	0.262216	0.261812	0.159403	0.161476	0.161821	0.162556	0.163516	0.163867	0.161921	0.161118	0.059403	0.067883	0.0659726	0.0665341	0.0671637	0.0651667	0.0656733	-0.040597	-0.0308526	-0.0277163	-0.0264615	-0.0237215	-0.0251793	-0.0256215
-76	0.259842	0.262711	0.262711	0.262711	0.262711	0.262711	0.262711	0.262711	0.159842	0.162832	0.16269	0.163453	0.164304	0.164464	0.162772	0.161684	0.0598422	0.0686867	0.0674341	0.0676578	0.0686148	0.0662748	0.0664481	-0.0401578	-0.0302207	-0.0272415	-0.0253119	-0.0224052	-0.0238956	-0.0240667
-75.8	0.260613	0.263589	0.263383	0.263322	0.263464	0.263227	0.263552	0.263176	0.160613	0.16393	0.163649	0.164671	0.164579	0.165338	0.163547	0.162353	0.0606133	0.0699	0.0682793	0.068643	0.0698896	0.0671778	0.067397	-0.0393867	-0.0294993	-0.0264437	-0.0242844	-0.0211941	-0.0225615	-0.0222867
-75.6	0.261196	0.264339	0.264061	0.264073	0.264376	0.26384	0.264452	0.263992	0.161196	0.165006	0.164624	0.165798	0.165036	0.166596	0.164547	0.162866	0.0611963	0.0708911	0.069603	0.0698496	0.0710163	0.0684481	0.067997	-0.0388037	-0.0288178	-0.02562	-0.0231222	-0.019997	-0.0208556	-0.0206326
-75.4	0.26183	0.264819	0.264753	0.264941	0.264974	0.264339	0.265131	0.264637	0.16183	0.166147	0.165864	0.166253	0.165461	0.167787	0.165247	0.163307	0.0618296	0.0717748	0.0711452	0.071157	0.0724126	0.0697526	0.0688052	-0.0381704	-0.0280956	-0.0252067	-0.0222622	-0.0187467	-0.0198993	-0.0190704
-75.2	0.262281	0.265529	0.265471	0.265156	0.265787	0.265035	0.265821	0.265472	0.162281	0.167265	0.166347	0.167222	0.165924	0.169153	0.166077	0.163965	0.0622815	0.072683	0.0724548	0.0723207	0.0738393	0.0708896	0.0699607	-0.0377185	-0.0273889	-0.0243644	-0.0215281	-0.0174689	-0.0183319	-0.0174615
-75	0.263008	0.266357	0.266068	0.265886	0.26659	0.265541	0.266353	0.266217	0.163008	0.168572	0.167044	0.168384	0.16645	0.170243	0.166989	0.16472	0.0630081	0.073537	0.0739644	0.0738496	0.0752	0.0721667	0.0706993	-0.0369919	-0.0268689	-0.0238652	-0.0205178	-0.0161815	-0.0169081	-0.0158474
-74.8	0.263779	0.267095	0.266574	0.266529	0.26723	0.266349	0.26677	0.266841	0.163779	0.170801	0.168144	0.16938	0.167417	0.171636	0.168116	0.165544	0.0637793	0.0741259	0.0752289	0.0751326	0.0765556	0.0734119	0.0716741	-0.0362207	-0.0262407	-0.0231304	-0.0195244	-0.0151822	-0.0155652	-0.0144978
-74.6	0.26465	0.267803	0.267583	0.267225	0.268016	0.266985	0.267654	0.267476	0.16465	0.172807	0.169221	0.170273	0.168676	0.172715	0.168907	0.166522	0.0646496	0.0752281	0.0767674	0.0765585	0.0781904	0.0746807	0.0728296	-0.0353504	-0.0242941	-0.02234	-0.0188881	-0.0142696	-0.0144407	-0.0131378
-74.4	0.265463	0.268769	0.268568	0.26809	0.268983	0.267704	0.268621	0.268231	0.165463	0.174953	0.170533	0.171156	0.170361	0.173499	0.170387	0.167919	0.065463	0.0761911	0.0781059	0.0783296	0.0797704	0.0759496	0.0738074	-0.034537	-0.023883	-0.0219044	-0.0178415	-0.0133163	-0.0132763	-0.0116985
-74.2	0.266136	0.269599	0.269516	0.268854	0.269519	0.268519	0.269664	0.269024	0.166136	0.176362	0.171994	0.172384	0.17208	0.17443	0.171464	0.169087	0.0661363	0.0776022	0.0794156	0.0797274	0.0814207	0.0771859	0.0751044	-0.0338637	-0.0230556	-0.0210519	-0.0170481	-0.0124348	-0.0119726	-0.0103807
-74	0.267087	0.270233	0.270422	0.269859	0.270922	0.269413	0.270643	0.270096	0.167087	0.178559	0.173481	0.173676	0.174079	0.175416	0.172556	0.170341	0.0670874	0.0782519	0.0808178	0.08134	0.0829607	0.0789296	0.0765489	-0.0329126	-0.02236	-0.0202593	-0.0165607	-0.0114007	-0.0109652	-0.00866
-73.8	0.267969	0.27137	0.27114	0.270361	0.271987	0.270313	0.271398	0.270881	0.167969	0.180387	0.174863	0.175154	0.176062	0.176447	0.1738	0.171775	0.0679689	0.0794133	0.0821415	0.08316	0.0847007	0.0805489	0.0780407	-0.0320311	-0.0217444	-0.019503	-0.0157496	-0.0106267	-0.0103111	-0.00803926
-73.6	0.26876	0.272344	0.272296	0.271306	0.272967	0.271132	0.272425	0.27173	0.16876	0.182336	0.176193	0.176467	0.177998	0.177339	0.175287	0.173094	0.06876	0.0803319	0.0834659	0.0847385	0.0858793	0.0820311	0.0796919	-0.03124	-0.0216563	-0.0188541	-0.0150393	-0.0099237	-0.00909333	-0.00677111
-73.4	0.269484	0.272881	0.272955	0.272285	0.273924	0.272073	0.273483	0.272326	0.169484	0.184151	0.177557	0.178074	0.179659	0.178065	0.17679	0.174466	0.0694844	0.0815015	0.084817	0.0864281	0.0876267	0.08368	0.0814385	-0.0305156	-0.0209578	-0.0182259	-0.014417	-0.00911333	-0.00839037	-0.00584074
-73.2	0.270132	0.273761	0.273966	0.27299	0.274977	0.273073	0.274404	0.273298	0.170132	0.185666	0.17892	0.179532	0.181402	0.17907	0.178164	0.175931	0.0701319	0.0828689	0.086477	0.0881711	0.0894341	0.0858267	0.0834533	-0.0298681	-0.0203378	-0.0174593	-0.0138326	-0.00877259	-0.00722074	-0.00425556
-73	0.270912	0.274738	0.274896	0.274159	0.276008	0.273639	0.275209	0.27411	0.170912	0.187247	0.17999	0.180979	0.182949	0.179916	0.179696	0.177627	0.0709119	0.0835	0.0878393	0.0895911	0.0909304	0.0873111	0.0853141	-0.0290881	-0.0195785	-0.0169496	-0.0132622	-0.00798074	-0.00661037	-0.00351556
-72.8	0.271744	0.275779	0.275995	0.275009	0.277012	0.274653	0.275927	0.274711	0.171744	0.188565	0.181533	0.182256	0.183899	0.180981	0.18143	0.179143	0.0717444	0.0848193	0.0891385	0.0912267	0.0927941	0.0893067	0.0871867	-0.0282556	-0.0189193	-0.0163793	-0.0125044	-0.00760593	-0.00565481	-0.00265704
-72.6	0.272693	0.276993	0.276941	0.275919	0.278255	0.275664	0.276756	0.27565	0.172693	0.189227	0.182848	0.183549	0.18489	0.182416	0.182875	0.18111	0.0726926	0.0857793	0.0903148	0.0928081	0.0945489	0.0911356	0.0893844	-0.0273074	-0.0180719	-0.0156948	-0.0117259	-0.00684444	-0.00524889	-0.00159481
-72.4	0.273471	0.277987	0.277888	0.276852	0.279513	0.2765	0.277664	0.27659	0.173471	0.190091	0.184441	0.18499	0.18615	0.183784	0.184686	0.182862	0.0734711	0.0870807	0.0916193	0.0942874	0.0963311	0.0931341	0.0910378	-0.0265289	-0.017417	-0.0150526	-0.0112296	-0.00624148	-0.0045	-0.00099037
-72.2	0.274339	0.279214	0.278982	0.277852	0.281044	0.277508	0.278699	0.277445	0.174339	0.190753	0.186066	0.186449	0.186847	0.185639	0.186313	0.18461	0.0743393	0.0882667	0.0927148	0.0958933	0.0979215	0.0950607	0.0931156	-0.0256607	-0.0169985	-0.0146519	-0.0107207	-0.00559704	-0.00400519	-0.000101481
-72	0.275327	0.28039	0.280321	0.278642	0.282241	0.278348	0.279633	0.278605	0.175327	0.191944	0.187697	0.18803	0.188284	0.187213	0.188141	0.18635	0.0753267	0.0893674	0.0939274	0.0973119	0.0995652	0.0970637	0.0956067	-0.0246733	-0.0163422	-0.0141444	-0.0100726	-0.00534741	-0.0035	0.000384444
-71.8	0.276231	0.28163	0.281359	0.28003	0.283728	0.279096	0.280816	0.279272	0.176231	0.193223	0.189414	0.189521	0.18971	0.189042	0.189634	0.188228	0.0762311	0.0906185	0.0945304	0.0988059	0.101174	0.0989726	0.0976089	-0.0237689	-0.015443	-0.0137104	-0.00933481	-0.00472222	-0.00317111	0.000768148
-71.6	0.276835	0.282761	0.282461	0.281135	0.285269	0.280033	0.281476	0.280952	0.176835	0.194827	0.191153	0.191145	0.191181	0.190821	0.191536	0.18993	0.0768348	0.0916207	0.0959067	0.100215	0.102731	0.1013	0.0997889	-0.0231652	-0.014597	-0.0130096	-0.00873556	-0.00420667	-0.00285481	0.00127037
-71.4	0.277713	0.284061	0.2837	0.282258	0.286568	0.281179	0.28279	0.281621	0.177713	0.196493	0.192661	0.192684	0.192551	0.192562	0.193241	0.191667	0.0777133	0.0926815	0.0966889	0.101228	0.104407	0.103337	0.101995	-0.0222867	-0.0136067	-0.0127644	-0.0082437	-0.00369259	-0.00236815	0.00169556
-71.2	0.278993	0.285154	0.284979	0.283543	0.287939	0.282436	0.283881	0.282807	0.178993	0.197821	0.194517	0.194559	0.194109	0.194081	0.194927	0.193427	0.0789933	0.093563	0.0978111	0.102541	0.105968	0.105401	0.104419	-0.0210067	-0.0125326	-0.0119815	-0.00752444	-0.00318296	-0.00198519	0.00220889
-71	0.279956	0.286312	0.286264	0.284967	0.289196	0.283553	0.28505	0.283866	0.179956	0.198873	0.196511	0.196112	0.195559	0.19559	0.196944	0.195136	0.0799556	0.0943378	0.0988356	0.103767	0.107432	0.107447	0.106625	-0.0200444	-0.0116459	-0.0114363	-0.00710815	-0.00282667	-0.00159778	0.00243259
-70.8	0.280973	0.28747	0.287497	0.286433	0.290101	0.28495	0.286481	0.28508	0.180973	0.200036	0.198721	0.198004	0.197111	0.196826	0.198756	0.196723	0.0809733	0.0953867	0.0999222	0.104903	0.109039	0.109427	0.108829	-0.0190267	-0.0105778	-0.010543	-0.00650593	-0.00242296	-0.00118	0.00268296
-70.6	0.28198	0.28858	0.288642	0.28785	0.291558	0.286216	0.287947	0.28619	0.18198	0.201195	0.20057	0.200176	0.198897	0.198285	0.200519	0.197944	0.08198	0.0958719	0.100799	0.106036	0.110125	0.111401	0.110844	-0.01802	-0.00942148	-0.00981481	-0.0059	-0.00198741	-0.00068963	0.00280222
-70.4	0.28291	0.289606	0.290076	0.28929	0.292824	0.287805	0.289547	0.287279	0.18291	0.20239	0.202422	0.201852	0.200647	0.20043	0.202414	0.199573	0.0829096	0.0968467	0.101752	0.106462	0.111485	0.113287	0.112724	-0.0170904	-0.00858741	-0.00916148	-0.00532741	-0.00146741	-0.000562963	0.00293111
-70.2	0.283938	0.290904	0.291435	0.290883	0.29422	0.289402	0.29072	0.288393	0.183938	0.20395	0.204221	0.203913	0.202761	0.202633	0.204157	0.200971	0.0839378	0.0973978	0.102472	0.107408	0.112959	0.114633	0.114576	-0.0160622	-0.00752148	-0.00851185	-0.00479704	-0.000937778	-0.000197778	0.00319704
-70	0.284888	0.292194	0.29293	0.292421	0.295728	0.29093	0.292527	0.289668	0.184888	0.205301	0.205464	0.205867	0.204353	0.205004	0.206082	0.202499	0.0848881	0.0982207	0.102701	0.108233	0.114103	0.116331	0.116262	-0.0151119	-0.00650222	-0.00779556	-0.00436	-0.00013037	0.000122222	0.00331556
-69.8	0.285835	0.293404	0.294093	0.293924	0.29733	0.292566	0.293959	0.291132	0.185835	0.206706	0.206985	0.207597	0.206345	0.207373	0.20786	0.20444	0.0858348	0.099243	0.103404	0.109089	0.114741	0.117485	0.117696	-0.0141652	-0.00534815	-0.00685926	-0.00398889	0.00018	0.000637037	0.00364889
-69.6	0.286925	0.294466	0.29569	0.295517	0.298841	0.294056	0.295608	0.292512	0.186925	0.208243	0.208292	0.209233	0.20849	0.209609	0.208664	0.206297	0.0869252	0.0999163	0.10399	0.109817	0.115582	0.118553	0.11933	-0.0130748	-0.00428222	-0.00596889	-0.00303778	0.000611852	0.0011	0.00382815
-69.4	0.288019	0.295588	0.2971	0.29711	0.299955	0.295504	0.297215	0.29396	0.188019	0.209604	0.209627	0.210975	0.210667	0.21176	0.210768	0.208722	0.0880185	0.100839	0.104573	0.110629	0.11597	0.119952	0.120484	-0.0119815	-0.00315852	-0.00512296	-0.00235778	0.000965185	0.00178889	0.00410074
-69.2	0.289119	0.296981	0.298421	0.298422	0.301515	0.297006	0.298824	0.295516	0.189119	0.21079	0.211236	0.212561	0.212656	0.213507	0.212467	0.210923	0.0891193	0.101694	0.104965	0.111343	0.116638	0.120675	0.12163	-0.0108807	-0.00204889	-0.00432815	-0.00163926	0.00143481	0.00235481	0.00473185
-69	0.290067	0.298292	0.299908	0.300444	0.302948	0.298451	0.300411	0.296936	0.190067	0.21144	0.212648	0.214067	0.214076	0.215271	0.214456	0.213341	0.0900667	0.102368	0.105656	0.111629	0.117099	0.12139	0.122336	-0.00993333	-0.00101407	-0.00346889	-0.000860741	0.00227185	0.00321333	0.00520815
-68.8	0.291186	0.299347	0.301329	0.301732	0.30426	0.299824	0.301975	0.298553	0.191186	0.212621	0.214213	0.215568	0.215498	0.216682	0.216286	0.215646	0.0911859	0.103116	0.106404	0.112261	0.117377	0.12221	0.123507	-0.00881407	-1.85185e-05	-0.00244074	-0.000362222	0.00284296	0.00434296	0.00568667
-68.6	0.292211	0.300858	0.302804	0.303153	0.305961	0.301296	0.303341	0.300196	0.192211	0.213856	0.215767	0.217044	0.217059	0.218324	0.217856	0.217604	0.0922111	0.103636	0.106986	0.112647	0.117641	0.122279	0.123924	-0.00778889	0.00119185	-0.00154222	0.000651852	0.00341407	0.00509481	0.00617407
-68.4	0.29321	0.302107	0.304168	0.304805	0.307325	0.302993	0.3048	0.301653	0.19321	0.21463	0.21707	0.218401	0.218418	0.220159	0.219497	0.219587	0.0932096	0.104214	0.107399	0.113122	0.117914	0.122653	0.124239	-0.00679037	0.00216	-0.000482963	0.00148296	0.00449407	0.00573037	0.00672889
-68.2	0.294018	0.303316	0.305367	0.30635	0.308648	0.30449	0.306243	0.30325	0.194018	0.215647	0.218011	0.219728	0.220416	0.221863	0.22111	0.221164	0.0940178	0.105069	0.107739	0.113615	0.117943	0.12281	0.124776	-0.00598222	0.00322222	0.000462222	0.00207333	0.00476222	0.00667185	0.00722
-68	0.295197	0.304636	0.306693	0.307807	0.309934	0.305868	0.307534	0.304829	0.195197	0.216074	0.218849	0.220939	0.221539	0.223353	0.222734	0.222651	0.095197	0.105888	0.10797	0.113927	0.117976	0.122765	0.124787	-0.00480296	0.00402519	0.00125481	0.0030563	0.00551333	0.00731407	0.00762889
-67.8	0.296187	0.305848	0.307796	0.309099	0.311231	0.307319	0.308837	0.306524	0.196187	0.216842	0.21946	0.221871	0.222849	0.224646	0.224413	0.224167	0.0961867	0.106555	0.108067	0.114121	0.11811	0.122643	0.125273	-0.00381333	0.00474963	0.00185556	0.00371926	0.00612148	0.00781037	0.00812741
-67.6	0.297113	0.306785	0.309187	0.310504	0.312514	0.308701	0.310618	0.308443	0.197113	0.217459	0.220121	0.22315	0.224418	0.226091	0.226093	0.225621	0.0971133	0.107249	0.107948	0.114352	0.118099	0.122476	0.125696	-0.00288667	0.0058237	0.00267185	0.00455037	0.00704519	0.00856815	0.00887778
-67.4	0.29809	0.307747	0.310202	0.311826	0.313744	0.310187	0.312193	0.3102	0.19809	0.217738	0.220832	0.224078	0.225754	0.226961	0.227533	0.227123	0.0980896	0.107874	0.108047	0.114718	0.118312	0.122389	0.125935	-0.00191037	0.00672667	0.00352889	0.00534889	0.00770741	0.00924889	0.00958222
-67.2	0.299042	0.30903	0.311493	0.313118	0.315137	0.311899	0.313768	0.312127	0.199042	0.217916	0.221186	0.224829	0.226615	0.228161	0.228821	0.228616	0.0990422	0.108771	0.107942	0.115001	0.118471	0.122427	0.126059	-0.000957778	0.00739778	0.00427259	0.00594148	0.00839333	0.00961037	0.0103459
-67	0.299954	0.310106	0.312577	0.314464	0.316916	0.313397	0.315464	0.313478	0.199954	0.218434	0.221607	0.225675	0.227747	0.229182	0.230235	0.229921	0.0999541	0.109439	0.108353	0.115155	0.11847	0.122353	0.126162	-4.59259e-05	0.00844296	0.00494222	0.00666741	0.00908963	0.0100948	0.0110341
-66.8	0.301004	0.311229	0.313756	0.315258	0.318481	0.315104	0.317027	0.315391	0.201004	0.218613	0.221754	0.22585	0.22806	0.230227	0.231331	0.231254	0.101004	0.110359	0.108696	0.115316	0.11833	0.122623	0.126315	0.0010037	0.00921037	0.00584667	0.00744222	0.00987185	0.0106467	0.0114933
-66.6	0.301856	0.311885	0.314878	0.31669	0.319941	0.317111	0.318421	0.31672	0.201856	0.218703	0.222117	0.22621	0.228813	0.231322	0.232284	0.232586	0.101856	0.110547	0.108792	0.115405	0.118061	0.122638	0.126294	0.0018563	0.00986889	0.00682074	0.00821333	0.0104422	0.0112452	0.0120933
-66.4	0.302723	0.312944	0.315713	0.317871	0.321332	0.318959	0.31983	0.318436	0.202723	0.218602	0.222178	0.226541	0.2293	0.232124	0.232673	0.23367	0.102723	0.111335	0.109206	0.115861	0.117619	0.122941	0.126141	0.00272296	0.0107667	0.00769111	0.00911037	0.0110874	0.0118785	0.0126615
-66.2	0.303338	0.313367	0.316861	0.318919	0.32257	0.320409	0.321248	0.319955	0.203338	0.21848	0.222189	0.22677	0.22965	0.232779	0.232996	0.23454	0.103338	0.111921	0.109614	0.115987	0.117251	0.123376	0.125893	0.00333778	0.0116667	0.00838667	0.00956741	0.0117244	0.0126059	0.0132526
-66	0.304293	0.314144	0.317796	0.319813	0.323745	0.321841	0.322799	0.321453	0.204293	0.218452	0.22223	0.226584	0.229848	0.233873	0.233166	0.235705	0.104293	0.112367	0.109967	0.116156	0.116819	0.12367	0.125816	0.00429259	0.0124467	0.0088837	0.010417	0.0123585	0.0135215	0.0134356
-65.8	0.305343	0.315106	0.318528	0.320455	0.325057	0.323187	0.324233	0.323077	0.205343	0.218366	0.222256	0.226522	0.230107	0.234519	0.233311	0.236883	0.105343	0.113325	0.110319	0.116507	0.11669	0.123775	0.125919	0.00534296	0.0130615	0.00984296	0.0112489	0.0129807	0.0139385	0.0141237
-65.6	0.305913	0.315816	0.319215	0.321145	0.325897	0.324451	0.325733	0.32457	0.205913	0.218479	0.222261	0.226188	0.230421	0.234898	0.233361	0.23769	0.105913	0.113488	0.110803	0.116822	0.116661	0.123776	0.125872	0.00591333	0.0137511	0.0106422	0.0120585	0.0138644	0.0143763	0.0146926
-65.4	0.306936	0.31657	0.319675	0.321636	0.326969	0.325846	0.326971	0.326127	0.206936	0.218579	0.222204	0.225873	0.230427	0.23539	0.233064	0.238247	0.106936	0.114271	0.111417	0.117183	0.116761	0.123919	0.125899	0.00693556	0.0144311	0.0111615	0.0131926	0.0141415	0.0149326	0.0155393
-65.2	0.307656	0.31694	0.320257	0.322347	0.327585	0.327002	0.328216	0.327618	0.207656	0.218591	0.222513	0.225566	0.230317	0.235742	0.23286	0.238661	0.107656	0.114724	0.11205	0.117685	0.117006	0.123854	0.12596	0.00765556	0.0147156	0.0114556	0.0135319	0.014643	0.0153815	0.0162459
-65	0.308302	0.317586	0.32085	0.323127	0.328427	0.328108	0.329419	0.329094	0.208302	0.218753	0.222581	0.225281	0.230164	0.235808	0.232436	0.238735	0.108302	0.115393	0.113102	0.118016	0.117297	0.123841	0.125941	0.00830222	0.0154467	0.011783	0.0141815	0.0149874	0.0159222	0.0165504
-64.8	0.308891	0.318103	0.321364	0.323772	0.329046	0.328893	0.330344	0.330168	0.208891	0.219124	0.222585	0.22513	0.229678	0.235551	0.231926	0.238369	0.108891	0.115912	0.113904	0.118536	0.117429	0.123936	0.126098	0.00889111	0.0157956	0.012297	0.0150467	0.0156	0.016297	0.0171585
-64.6	0.309264	0.318394	0.32211	0.324572	0.329349	0.329962	0.331036	0.331404	0.209264	0.219524	0.222533	0.225039	0.229152	0.235404	0.231206	0.237884	0.109264	0.11649	0.114737	0.118903	0.117516	0.12395	0.126079	0.00926444	0.0159037	0.0126807	0.0158785	0.0161163	0.0170074	0.0174541
-64.4	0.309959	0.319015	0.322788	0.325031	0.32993	0.330784	0.331839	0.332507	0.209959	0.220071	0.222218	0.224919	0.228629	0.235053	0.230516	0.237271	0.109959	0.116981	0.115445	0.118998	0.11762	0.124054	0.126253	0.00995926	0.0161696	0.0132274	0.0165126	0.0164237	0.0173889	0.0178385
-64.2	0.310517	0.319535	0.323512	0.325505	0.330473	0.331588	0.332755	0.333139	0.210517	0.219841	0.2218	0.224853	0.228079	0.234591	0.229833	0.236561	0.110517	0.117456	0.116093	0.11911	0.117853	0.123944	0.1265	0.010517	0.0165444	0.0137089	0.0167911	0.0172074	0.0178348	0.0180363
-64	0.310921	0.319864	0.323673	0.32595	0.330893	0.332324	0.333523	0.334221	0.210921	0.219604	0.221733	0.224559	0.227409	0.234212	0.22925	0.236027	0.110921	0.117641	0.116606	0.119311	0.118113	0.123788	0.12689	0.0109207	0.0169326	0.0140037	0.0174533	0.0175748	0.0181763	0.018423
-63.8	0.311268	0.320219	0.323809	0.326041	0.331071	0.332916	0.333891	0.335318	0.211268	0.219067	0.222113	0.224227	0.226515	0.233233	0.228506	0.23592	0.111268	0.118109	0.116892	0.119511	0.118403	0.123653	0.127204	0.0112681	0.0173489	0.0147007	0.0175119	0.0177733	0.0183859	0.0187059
-63.6	0.311884	0.320316	0.323684	0.326075	0.33139	0.33328	0.334456	0.336016	0.211884	0.218668	0.222296	0.223871	0.225699	0.23229	0.227302	0.235489	0.111884	0.118196	0.117335	0.119604	0.118641	0.123658	0.127244	0.0118837	0.0178067	0.0149644	0.0180385	0.017963	0.0185437	0.0192556
-63.4	0.312442	0.320433	0.323451	0.326026	0.331753	0.333484	0.334846	0.336673	0.212442	0.218202	0.222754	0.223542	0.225069	0.231476	0.226971	0.23511	0.112442	0.118448	0.118052	0.119744	0.118947	0.123684	0.127147	0.0124422	0.0181644	0.0154341	0.0182333	0.0181348	0.0188711	0.019223
-63.2	0.312587	0.320419	0.323178	0.325899	0.331804	0.333475	0.335433	0.337173	0.212587	0.218121	0.22259	0.223428	0.224648	0.230137	0.226111	0.23455	0.112587	0.118633	0.118247	0.119867	0.119041	0.123824	0.127164	0.0125867	0.0182956	0.0159311	0.0185022	0.0184133	0.0188881	0.0192481
-63	0.312861	0.320599	0.322976	0.325642	0.33195	0.333698	0.335572	0.337847	0.212861	0.217899	0.222634	0.22345	0.224657	0.229516	0.225537	0.233713	0.112861	0.118971	0.118596	0.119982	0.11902	0.123859	0.127041	0.0128607	0.0184919	0.0163578	0.0188422	0.0184674	0.0193089	0.0194111
-62.8	0.313207	0.320549	0.322794	0.325217	0.331841	0.333984	0.335757	0.338194	0.213207	0.217724	0.222534	0.223284	0.224236	0.228419	0.224908	0.232654	0.113207	0.118869	0.118527	0.119973	0.119045	0.12416	0.126977	0.0132067	0.0187289	0.0164637	0.0191763	0.0188037	0.019417	0.0196726
-62.6	0.313519	0.3205	0.322567	0.324881	0.331514	0.334136	0.335776	0.338217	0.213519	0.21759	0.222634	0.223087	0.223707	0.227779	0.224459	0.231716	0.113519	0.118834	0.118824	0.119985	0.118864	0.124177	0.126945	0.0135185	0.0186607	0.0166526	0.0193378	0.0190681	0.0196459	0.0199978
-62.4	0.313669	0.320371	0.322544	0.324455	0.331001	0.334348	0.335827	0.338199	0.213669	0.217444	0.222458	0.222749	0.223	0.227086	0.224096	0.230564	0.113669	0.11913	0.118952	0.120021	0.11884	0.124279	0.126844	0.0136689	0.0188333	0.0167289	0.0195674	0.0190244	0.0198452	0.0202607
-62.2	0.313751	0.320401	0.322358	0.324318	0.330677	0.334403	0.335826	0.338019	0.213751	0.217636	0.222181	0.222289	0.22229	0.226506	0.223615	0.229426	0.113751	0.1193	0.118994	0.120083	0.118942	0.124359	0.126708	0.0137511	0.0187822	0.0169637	0.0197252	0.019103	0.0199341	0.0205341
-62	0.31388	0.320204	0.32204	0.324034	0.330009	0.334467	0.335796	0.33783	0.21388	0.217749	0.222101	0.222087	0.221868	0.226296	0.223041	0.228264	0.11388	0.119356	0.119273	0.120017	0.11904	0.124481	0.12645	0.01388	0.0187874	0.0171356	0.0198689	0.0192393	0.0201622	0.0206644
-61.8	0.314085	0.320121	0.321842	0.323682	0.329644	0.334364	0.335831	0.337648	0.214085	0.217471	0.221276	0.221524	0.221585	0.225936	0.222426	0.22725	0.114085	0.119447	0.119025	0.120042	0.119105	0.124453	0.126348	0.0140852	0.0189067	0.0173044	0.0198185	0.0193274	0.020323	0.0208089
-61.6	0.314176	0.320072	0.321522	0.323294	0.329118	0.334001	0.335776	0.337506	0.214176	0.217279	0.221087	0.221279	0.221427	0.225697	0.221236	0.226496	0.114176	0.119637	0.118962	0.119897	0.119056	0.124257	0.126216	0.0141763	0.0188363	0.0173319	0.019637	0.0194422	0.0204119	0.0207985
-61.4	0.314289	0.319676	0.32133	0.323042	0.32861	0.333561	0.335704	0.337283	0.214289	0.216982	0.220673	0.220804	0.221123	0.225496	0.220585	0.225174	0.114289	0.11966	0.118843	0.119754	0.119179	0.124121	0.125996	0.0142889	0.0187874	0.0174111	0.0195215	0.0193919	0.0203481	0.0207044
-61.2	0.314255	0.319341	0.321139	0.322725	0.328171	0.333093	0.335479	0.33694	0.214255	0.216663	0.22071	0.22044	0.221019	0.225379	0.219843	0.223857	0.114255	0.119613	0.118646	0.119739	0.119267	0.123889	0.125925	0.0142548	0.018663	0.0175252	0.0191793	0.0194504	0.0203837	0.0205896
-61	0.314248	0.319102	0.320735	0.322127	0.327805	0.332464	0.334867	0.336431	0.214248	0.216478	0.220112	0.2203	0.221024	0.225247	0.219376	0.222623	0.114248	0.119761	0.118805	0.119636	0.119496	0.123643	0.125874	0.0142481	0.0184674	0.0174726	0.0191963	0.0194037	0.0204933	0.0206133
-60.8	0.314316	0.318719	0.320479	0.32168	0.326998	0.331724	0.334116	0.335948	0.214316	0.216314	0.219598	0.220107	0.221166	0.224755	0.219187	0.221577	0.114316	0.119781	0.118592	0.119624	0.119797	0.123391	0.125924	0.0143163	0.0183563	0.0172156	0.0192807	0.0191993	0.020783	0.0203459
-60.6	0.314336	0.318453	0.31994	0.320944	0.326304	0.330884	0.333507	0.335436	0.214336	0.216179	0.219199	0.219922	0.221365	0.224209	0.218882	0.220912	0.114336	0.119691	0.118587	0.119594	0.120116	0.123341	0.125801	0.0143356	0.0183793	0.0169437	0.0194889	0.0190178	0.0212889	0.0201659
-60.4	0.314282	0.31827	0.319347	0.320417	0.325883	0.329993	0.332353	0.33491	0.214282	0.216056	0.218674	0.219573	0.22117	0.223549	0.218687	0.220175	0.114282	0.119459	0.11858	0.119386	0.120336	0.123267	0.125526	0.0142822	0.018417	0.0166711	0.0194756	0.0191963	0.0214726	0.0199993
-60.2	0.314285	0.31798	0.318864	0.319715	0.325371	0.329102	0.331846	0.334603	0.214285	0.215881	0.218473	0.219264	0.220784	0.222799	0.218388	0.219727	0.114285	0.119395	0.118151	0.119358	0.120605	0.123259	0.125304	0.0142852	0.0185437	0.0166541	0.0196207	0.01914	0.0215193	0.0199993
-60	0.314215	0.317418	0.31837	0.318974	0.32491	0.32834	0.330879	0.334236	0.214215	0.215671	0.218393	0.219099	0.220135	0.222553	0.21797	0.219027	0.114215	0.11919	0.118016	0.119219	0.120635	0.123288	0.125043	0.0142148	0.0185956	0.0164533	0.0196148	0.0190793	0.0216333	0.0199141
-59.8	0.31412	0.31718	0.318154	0.318577	0.324292	0.327316	0.329893	0.333659	0.21412	0.215307	0.217822	0.218773	0.21991	0.222133	0.217511	0.218379	0.11412	0.118973	0.117804	0.119279	0.120815	0.123278	0.124944	0.01412	0.018563	0.0164178	0.0194274	0.0191148	0.0214837	0.0197452
-59.6	0.314056	0.316795	0.317899	0.317967	0.323799	0.326675	0.328961	0.333021	0.214056	0.214709	0.21744	0.218512	0.219734	0.221689	0.217156	0.217895	0.114056	0.118706	0.117441	0.119267	0.120991	0.123147	0.124899	0.0140556	0.0185963	0.016383	0.019357	0.0191378	0.0214459	0.0197341
-59.4	0.31403	0.316379	0.317765	0.317453	0.322961	0.325873	0.328124	0.332509	0.21403	0.21433	0.21733	0.218341	0.219476	0.221084	0.216896	0.217585	0.11403	0.118598	0.117256	0.119408	0.121168	0.122972	0.124924	0.0140296	0.0184993	0.0161711	0.0193237	0.0188985	0.0215007	0.0197607
-59.2	0.314004	0.316285	0.317511	0.317158	0.322367	0.325272	0.327436	0.331984	0.214004	0.214044	0.217689	0.21812	0.219079	0.220699	0.216437	0.217059	0.114004	0.11876	0.116967	0.119675	0.121464	0.122979	0.125049	0.0140044	0.0185548	0.016203	0.0191881	0.0188407	0.0214141	0.0195281
-59	0.314111	0.315908	0.31733	0.316818	0.321967	0.324808	0.326605	0.331362	0.214111	0.214164	0.21799	0.217952	0.218771	0.22045	0.216212	0.216606	0.114111	0.118789	0.116773	0.119897	0.121653	0.123053	0.124982	0.0141111	0.0187948	0.0161689	0.0191615	0.0187874	0.0215911	0.0194311
-58.8	0.314116	0.315751	0.317419	0.316533	0.321416	0.32433	0.325732	0.330593	0.214116	0.214334	0.21835	0.218363	0.218344	0.220252	0.215616	0.216405	0.114116	0.119054	0.116808	0.120161	0.121992	0.123264	0.125005	0.0141163	0.019003	0.0162874	0.01906	0.0185978	0.0216941	0.0194985
-58.6	0.314341	0.315636	0.317566	0.316325	0.321153	0.324069	0.325447	0.329949	0.214341	0.214855	0.218427	0.218693	0.218378	0.220362	0.214949	0.216116	0.114341	0.119312	0.116866	0.120493	0.122259	0.123756	0.125101	0.0143407	0.0190259	0.0164348	0.01912	0.0185319	0.021637	0.0194896
-58.4	0.314664	0.31568	0.317809	0.316275	0.321124	0.323746	0.32485	0.329751	0.214664	0.215893	0.218333	0.21927	0.218256	0.220592	0.21454	0.215993	0.114664	0.119607	0.117189	0.120813	0.122445	0.124488	0.125334	0.0146637	0.0192437	0.0166563	0.0193156	0.0185348	0.0218	0.0195593
-58.2	0.315169	0.315767	0.318124	0.316291	0.321075	0.323576	0.324606	0.32965	0.215169	0.216942	0.2186	0.220031	0.218447	0.220942	0.213813	0.215999	0.115169	0.120274	0.117767	0.121273	0.122773	0.125147	0.125651	0.0151689	0.0195904	0.0170593	0.0199644	0.0186674	0.0223896	0.0198341
-58	0.31571	0.315897	0.318939	0.316548	0.321113	0.323615	0.324384	0.329628	0.21571	0.217916	0.218676	0.22072	0.218774	0.221681	0.213487	0.216099	0.11571	0.120767	0.118421	0.122093	0.123415	0.125838	0.126177	0.0157104	0.0198222	0.0176267	0.0205941	0.0189711	0.0233378	0.0204415
-57.8	0.31659	0.316474	0.319645	0.317154	0.321394	0.323818	0.324074	0.329766	0.21659	0.218978	0.218988	0.221504	0.219464	0.222596	0.213297	0.216681	0.11659	0.12139	0.118985	0.122654	0.124187	0.126752	0.126486	0.0165896	0.0202607	0.0182963	0.0212252	0.0195133	0.0242015	0.0211667
-57.6	0.317457	0.316682	0.320796	0.318064	0.321937	0.32458	0.323993	0.32999	0.217457	0.220137	0.219548	0.222384	0.220625	0.223552	0.213153	0.21697	0.117457	0.1223	0.120345	0.123768	0.125166	0.127994	0.127344	0.017457	0.0208363	0.0192222	0.02204	0.0206111	0.0253659	0.0214356
-57.4	0.318446	0.317639	0.322053	0.31893	0.322572	0.325567	0.324036	0.330436	0.218446	0.221407	0.220607	0.223469	0.221739	0.225008	0.2135	0.217668	0.118446	0.123297	0.121284	0.124931	0.12617	0.129422	0.128133	0.0184459	0.0217904	0.0204615	0.02316	0.0212407	0.0264519	0.0222296
-57.2	0.31993	0.318637	0.323601	0.319808	0.323886	0.326476	0.324585	0.331151	0.21993	0.222653	0.222049	0.225316	0.222753	0.226581	0.213885	0.218203	0.11993	0.124826	0.122985	0.126151	0.127447	0.130759	0.129388	0.0199296	0.0227067	0.0217689	0.0241985	0.022703	0.0279637	0.02328
-57	0.321483	0.31976	0.325218	0.321125	0.324982	0.32768	0.325376	0.331866	0.221483	0.224211	0.223701	0.22717	0.223889	0.228213	0.215164	0.218904	0.121483	0.12632	0.124507	0.127648	0.128902	0.132282	0.131047	0.021483	0.0241444	0.0231037	0.0256933	0.02376	0.0296504	0.0248674
-56.8	0.323371	0.321012	0.32721	0.322652	0.326652	0.328949	0.326548	0.332915	0.223371	0.225823	0.225425	0.229394	0.225131	0.229784	0.21639	0.219779	0.123371	0.128193	0.12667	0.129464	0.130732	0.134267	0.132829	0.0233711	0.025797	0.0250141	0.0271785	0.0254852	0.0313837	0.0267363
-56.6	0.325261	0.32283	0.32909	0.324468	0.328218	0.330906	0.328499	0.334626	0.225261	0.227741	0.227656	0.231671	0.226727	0.232088	0.217701	0.220976	0.125261	0.130179	0.128666	0.131588	0.133014	0.136533	0.135141	0.0252607	0.0276185	0.0269822	0.0290756	0.0272481	0.0334385	0.0289733
-56.4	0.32772	0.32465	0.331673	0.326988	0.330573	0.333153	0.330072	0.336133	0.22772	0.229718	0.229786	0.234188	0.228669	0.234641	0.21936	0.222848	0.12772	0.132421	0.130918	0.133902	0.135507	0.139084	0.13731	0.02772	0.0298859	0.0293933	0.0314422	0.0295963	0.0356081	0.0309237
-56.2	0.330406	0.326705	0.334472	0.329264	0.332935	0.335428	0.332198	0.338236	0.230406	0.232121	0.232396	0.237351	0.23083	0.23731	0.221532	0.224516	0.130406	0.135317	0.133545	0.136496	0.138696	0.141767	0.140247	0.0304059	0.0321859	0.0321467	0.0343622	0.0322615	0.0382281	0.0335163
-56	0.333252	0.329174	0.337736	0.332104	0.33561	0.338434	0.334115	0.34043	0.233252	0.234972	0.235295	0.240484	0.233126	0.240393	0.223927	0.226662	0.133252	0.138206	0.136371	0.139393	0.141237	0.144974	0.143799	0.0332519	0.0348489	0.0350911	0.037337	0.0348896	0.041117	0.0362926
-55.8	0.336272	0.331853	0.341083	0.335147	0.338175	0.341341	0.336861	0.343259	0.236272	0.238012	0.238572	0.244157	0.235258	0.243524	0.22661	0.22885	0.136272	0.141181	0.13952	0.142661	0.144272	0.148282	0.147759	0.0362719	0.0381237	0.0382444	0.0407526	0.0380481	0.0441333	0.0393311
-55.6	0.339759	0.334861	0.344449	0.338433	0.341023	0.344701	0.34004	0.345926	0.239759	0.241243	0.241864	0.247642	0.237765	0.246887	0.229309	0.231198	0.139759	0.14443	0.142648	0.146242	0.147534	0.151881	0.152384	0.0397585	0.0414244	0.0417267	0.0444985	0.0413259	0.0474081	0.0426822
-55.4	0.343369	0.338007	0.348016	0.342119	0.344282	0.348299	0.343216	0.34929	0.243369	0.244721	0.245536	0.251398	0.240457	0.250101	0.232425	0.233696	0.143369	0.147823	0.146526	0.149787	0.151181	0.155624	0.156846	0.0433689	0.0451304	0.0451496	0.0479259	0.0446519	0.0506163	0.0463526
-55.2	0.347099	0.341313	0.351673	0.345819	0.347082	0.3523	0.346727	0.352748	0.247099	0.248506	0.249219	0.255419	0.243144	0.253429	0.235464	0.236876	0.147099	0.151276	0.150053	0.153544	0.154915	0.159245	0.16135	0.0470985	0.0492985	0.0489385	0.0515133	0.0483274	0.054463	0.0499422
-55	0.350984	0.345054	0.355572	0.34951	0.350406	0.356184	0.350247	0.356481	0.250984	0.252679	0.253324	0.259543	0.246202	0.257081	0.238529	0.240282	0.150984	0.154897	0.15443	0.157312	0.158644	0.162921	0.165819	0.0509844	0.0532274	0.0527096	0.0551207	0.0522074	0.0584393	0.05372
-54.8	0.355048	0.348753	0.359356	0.353124	0.353522	0.359958	0.353864	0.360249	0.255048	0.256705	0.257265	0.263584	0.24927	0.260641	0.242033	0.244252	0.155048	0.158696	0.158492	0.161506	0.162601	0.166597	0.169723	0.0550481	0.0571459	0.0571304	0.0591526	0.0564022	0.0624096	0.0573874
-54.6	0.358816	0.352471	0.363148	0.356818	0.356828	0.363633	0.357699	0.363994	0.258816	0.260649	0.261392	0.267802	0.252541	0.264015	0.245851	0.248227	0.158816	0.162538	0.162299	0.165656	0.166372	0.170264	0.173542	0.0588163	0.0610311	0.0605859	0.063183	0.0603667	0.0661526	0.0611704
-54.4	0.362668	0.35621	0.366756	0.360859	0.360326	0.367356	0.36133	0.36786	0.262668	0.264416	0.265251	0.27172	0.255921	0.267324	0.249951	0.25235	0.162668	0.166458	0.16641	0.169779	0.169917	0.174163	0.177147	0.0626681	0.0646407	0.0644356	0.0673304	0.0643859	0.0701363	0.0650037
-54.2	0.366458	0.35995	0.370257	0.364616	0.364078	0.37098	0.365214	0.37159	0.266458	0.268288	0.269158	0.275484	0.25925	0.270939	0.25417	0.256281	0.166458	0.170035	0.170285	0.173623	0.17374	0.177805	0.180838	0.0664578	0.0686319	0.0685585	0.0713415	0.0683607	0.0738719	0.0690111
-54	0.369823	0.363711	0.373521	0.368501	0.367783	0.374519	0.36879	0.375139	0.269823	0.272179	0.2728	0.279279	0.262774	0.273973	0.258587	0.260207	0.169823	0.173865	0.173999	0.17742	0.177416	0.181292	0.184487	0.069823	0.0723281	0.07244	0.0750556	0.07226	0.0775126	0.0728133
-53.8	0.373258	0.367351	0.3768	0.37226	0.37129	0.377864	0.372287	0.378407	0.273258	0.276216	0.276277	0.28285	0.266195	0.277801	0.263047	0.263874	0.173258	0.177387	0.177492	0.181086	0.181019	0.184906	0.187967	0.0732578	0.0761622	0.0759659	0.0787281	0.0758919	0.0811726	0.076277
-53.6	0.376756	0.370955	0.379813	0.375831	0.374382	0.381207	0.375913	0.381741	0.276756	0.279547	0.27992	0.286214	0.269596	0.281293	0.266827	0.267226	0.176756	0.180896	0.180801	0.184612	0.18452	0.188361	0.191447	0.0767556	0.0799015	0.0799119	0.0823593	0.0793719	0.0842637	0.0801593
-53.4	0.379873	0.374172	0.382658	0.378974	0.377559	0.384238	0.379297	0.384898	0.279873	0.282909	0.283372	0.28911	0.27308	0.284652	0.270787	0.270487	0.179873	0.184425	0.184055	0.187878	0.187743	0.191604	0.194552	0.0798733	0.0834148	0.0834341	0.0857674	0.0830726	0.0876067	0.0835911
-53.2	0.382851	0.377518	0.385283	0.382339	0.380598	0.386779	0.382347	0.387813	0.282851	0.285868	0.28671	0.292136	0.276696	0.287631	0.274647	0.273948	0.182851	0.187261	0.187144	0.191044	0.190403	0.194564	0.197553	0.0828511	0.0865326	0.0867385	0.0888696	0.0867044	0.0908978	0.0868578
-53	0.385716	0.380742	0.388131	0.385497	0.383635	0.389427	0.385347	0.390567	0.285716	0.288381	0.289887	0.294893	0.280293	0.29067	0.277722	0.277379	0.185716	0.190047	0.190175	0.194002	0.193199	0.197335	0.200176	0.0857163	0.0890881	0.0898548	0.0921319	0.0896926	0.0940437	0.0897267
-52.8	0.388293	0.383576	0.390684	0.388302	0.386306	0.391824	0.388052	0.393151	0.288293	0.291479	0.29251	0.297447	0.283644	0.293723	0.280873	0.280743	0.188293	0.192451	0.192677	0.196527	0.196041	0.199904	0.202358	0.0882926	0.0925733	0.0927222	0.0950867	0.0931719	0.0969674	0.0925919
-52.6	0.390652	0.386273	0.392897	0.391044	0.389147	0.394397	0.390599	0.395601	0.290652	0.294069	0.29531	0.299787	0.287045	0.296634	0.284168	0.283778	0.190652	0.19517	0.195104	0.199119	0.198053	0.202427	0.204093	0.0906519	0.0954348	0.0956467	0.09784	0.0959674	0.0994407	0.0955785
-52.4	0.392986	0.388819	0.394853	0.393045	0.391667	0.396759	0.392901	0.398076	0.292986	0.296386	0.297936	0.301898	0.290149	0.29979	0.286816	0.286782	0.192986	0.197643	0.197772	0.201432	0.200362	0.203993	0.204616	0.0929859	0.0981348	0.0978933	0.10033	0.0985859	0.101944	0.0981978
-52.2	0.395031	0.391432	0.396864	0.395279	0.394011	0.398824	0.395413	0.40035	0.295031	0.298521	0.300337	0.303916	0.293201	0.302693	0.289473	0.289841	0.195031	0.199938	0.199945	0.20335	0.20289	0.206478	0.205476	0.0950311	0.100501	0.100699	0.102451	0.101204	0.104182	0.100755
-52	0.396868	0.393824	0.398727	0.397256	0.396213	0.400751	0.397699	0.402376	0.296868	0.300844	0.303145	0.305825	0.295848	0.305796	0.291871	0.2925	0.196868	0.201904	0.201828	0.205204	0.205039	0.208325	0.206435	0.0968681	0.102772	0.102573	0.104758	0.103381	0.106593	0.103103
-51.8	0.398597	0.396303	0.400493	0.399313	0.398473	0.40253	0.399669	0.403747	0.298597	0.302764	0.305149	0.307769	0.298347	0.308542	0.294181	0.294918	0.198597	0.203659	0.203639	0.207184	0.207233	0.210107	0.207756	0.098597	0.105034	0.105107	0.10706	0.105599	0.108768	0.104882
-51.6	0.400104	0.398613	0.402106	0.400753	0.400597	0.403808	0.401756	0.405139	0.300104	0.304424	0.307442	0.30907	0.300844	0.310669	0.296502	0.297293	0.200104	0.205206	0.205358	0.20891	0.209136	0.211833	0.209509	0.100104	0.10706	0.107107	0.109016	0.10785	0.11097	0.107229
-51.4	0.401952	0.400185	0.403602	0.402836	0.40264	0.405828	0.403557	0.406534	0.301952	0.306449	0.309444	0.310468	0.303325	0.312336	0.298636	0.299181	0.201952	0.206836	0.206587	0.210356	0.211101	0.213357	0.211765	0.101952	0.108786	0.108806	0.11057	0.109646	0.112944	0.109261
-51.2	0.403326	0.402404	0.404655	0.404461	0.404133	0.407202	0.405336	0.407314	0.303326	0.308254	0.310969	0.31165	0.305667	0.313381	0.300741	0.301256	0.203326	0.20883	0.208235	0.212076	0.212887	0.214773	0.213552	0.103326	0.110477	0.110509	0.111984	0.111392	0.114528	0.110833
-51	0.404445	0.404113	0.406064	0.405677	0.405683	0.409316	0.406996	0.408387	0.304445	0.309753	0.31221	0.31293	0.307808	0.314572	0.302977	0.303438	0.204445	0.210178	0.209659	0.213758	0.214337	0.216101	0.214929	0.104445	0.112059	0.112169	0.113362	0.112883	0.116121	0.112524
-50.8	0.405719	0.405706	0.40738	0.407222	0.407125	0.410857	0.408333	0.409519	0.305719	0.311211	0.313119	0.314276	0.309576	0.315422	0.305154	0.305683	0.205719	0.212033	0.21095	0.214746	0.215959	0.217396	0.216541	0.105719	0.113633	0.113672	0.114567	0.114564	0.117429	0.113979
-50.6	0.406921	0.40723	0.408133	0.408551	0.408456	0.411768	0.409773	0.410468	0.306921	0.312803	0.314222	0.315486	0.311279	0.315705	0.30704	0.307913	0.206921	0.213721	0.212306	0.216084	0.216973	0.218415	0.218059	0.106921	0.114802	0.114924	0.116211	0.115946	0.118788	0.115336
-50.4	0.407911	0.408383	0.409331	0.409395	0.410034	0.412997	0.410928	0.411518	0.307911	0.314301	0.314996	0.316683	0.312808	0.315957	0.309154	0.309708	0.207911	0.215021	0.213487	0.217287	0.218546	0.219113	0.219674	0.107911	0.116367	0.11599	0.117653	0.117237	0.120108	0.116617
-50.2	0.40855	0.409618	0.410165	0.410284	0.411495	0.413657	0.412272	0.412436	0.30855	0.315479	0.316339	0.317773	0.314378	0.315931	0.310744	0.311365	0.20855	0.216358	0.214493	0.218044	0.21986	0.219927	0.221404	0.10855	0.117733	0.11707	0.118885	0.118658	0.121259	0.117943
-50	0.409574	0.410843	0.411331	0.411188	0.412901	0.414776	0.412925	0.413228	0.309574	0.316761	0.317111	0.31873	0.316241	0.31626	0.312344	0.312541	0.209574	0.217726	0.215738	0.219453	0.220809	0.220817	0.22317	0.109574	0.11867	0.118024	0.120279	0.120045	0.1221	0.118624
[truncated: 5 more columns]

## Sheet: Data Figure 2 S3
S3: 5%DMSO-0.5M SUC																																							B-actual data								B-fitted data
aging at:	-80C								-85C								-90C							-95C															S3: 5%DMSO-0.5M SUC								S3: 5%DMSO-0.5M SUC
storage for:	0 min	30 min	60 min	120 min	180 min	240 min	x min	x min	0 min	30 min	45 min	60 min	90 min	120 min	180 min	x min	0 min	30 min	60 min	90 min	120 min	180 min	240 min	0 min	60 min	90 min	120 min	180 min	240 min	300 min									storage at -80C		storage at -85C		storage at -90C		storage at -95C		storage at -80C		storage at -85C
temperature (C)	heat flow (mW/mg)	heat flow (mW/mg)	heat flow (mW/mg)	heat flow (mW/mg)	heat flow (mW/mg)	heat flow (mW/mg)	heat flow (mW/mg)	heat flow (mW/mg)	heat flow (mW/mg)	heat flow (mW/mg)	heat flow (mW/mg)	heat flow (mW/mg)	heat flow (mW/mg)	heat flow (mW/mg)	heat flow (mW/mg)	heat flow (mW/mg)	heat flow (mW/mg)	heat flow (mW/mg)	heat flow (mW/mg)	heat flow (mW/mg)	heat flow (mW/mg)	heat flow (mW/mg)	heat flow (mW/mg)	heat flow (mW/mg)	heat flow (mW/mg)	heat flow (mW/mg)	heat flow (mW/mg)	heat flow (mW/mg)	heat flow (mW/mg)	heat flow (mW/mg)									duration of annealing (min)	delta-H (J/g)	duration of annealing (min)	delta-H (J/g)	duration of annealing (min)	delta-H (J/g)	duration of annealing (min)	delta-H (J/g)	duration of annealing (min)	delta-H (J/g)	duration of annealing (min)
-100	0.234743	0.244308	0.244085	0.243459	0.243462	0.244349			0.134743	0.133034	0.13503	0.136437	0.13527	0.136104	0.135423		0.0347433	0.0363383	0.036095	0.0370492	0.0363167	0.0357375	0.0393867	-0.0652567	-0.0636692	-0.063175	-0.063395	-0.0623858	-0.0630908	-0.063085									30	0.264473	15	0.229758	30	0.0321882	60	0.0351322	0	0	0
-99.8	0.235065	0.244652	0.244412	0.243523	0.243751	0.244567			0.135065	0.133112	0.135219	0.136688	0.135705	0.136357	0.135587		0.035065	0.0366358	0.0362642	0.0371242	0.036725	0.0360267	0.0398992	-0.064935	-0.0633292	-0.0631725	-0.06309	-0.0620133	-0.0629158	-0.0627708									60	0.470509	30	0.223794	60	0.0482258	90	0.0557422	5	0.102348	5
-99.6	0.235581	0.244727	0.244584	0.243963	0.243978	0.244812			0.135581	0.133259	0.135499	0.137088	0.135861	0.13672	0.135744		0.0355808	0.0370142	0.036535	0.0374642	0.0371725	0.0363392	0.0400142	-0.0644192	-0.0628533	-0.0632	-0.062945	-0.0617217	-0.0628542	-0.0625558									120	0.554164	45	0.283935	90	0.130855	120	0.044042	10	0.157185	10
-99.4	0.235594	0.244882	0.244769	0.244177	0.244039	0.244948			0.135594	0.133495	0.135709	0.137352	0.135943	0.137123	0.135897		0.0355942	0.0374558	0.0368217	0.0376433	0.03742	0.0364717	0.0401667	-0.0644058	-0.0624108	-0.0631508	-0.0627417	-0.0616517	-0.0629383	-0.0623342									180	0.766048	60	0.427858	120	0.178178	180	0.079052	15	0.200515	15
-99.2	0.236023	0.244737	0.244945	0.244627	0.244416	0.245127			0.136023	0.133774	0.135922	0.137392	0.136265	0.137591	0.136045		0.0360233	0.0376292	0.0368675	0.0377992	0.0378975	0.0365983	0.0404208	-0.0639767	-0.0621275	-0.0628333	-0.0625783	-0.0616058	-0.0628625	-0.0620117									240	0.696014	120	0.474369	180	0.151221	240	0.0734166	20	0.237265	20
-99	0.236168	0.245224	0.245055	0.244742	0.244607	0.24519			0.136167	0.134197	0.13607	0.13767	0.136434	0.137887	0.136189		0.0361675	0.0379275	0.0369833	0.0381183	0.0383008	0.0367925	0.0406267	-0.0638325	-0.0617792	-0.0626467	-0.0623108	-0.0616275	-0.0628975	-0.061795											180	0.560517	240	0.169706	300	0.0723633	25	0.269523	25
-98.8	0.236546	0.245337	0.245306	0.244772	0.245138	0.245356			0.136546	0.134551	0.136351	0.137874	0.136712	0.138471	0.136333		0.0365458	0.038295	0.0370858	0.0382042	0.0386017	0.037035	0.0408658	-0.0634542	-0.061655	-0.0622542	-0.0620867	-0.061615	-0.0626425	-0.0614383													300	0.187079			30	0.298432	30
-98.6	0.236887	0.24595	0.245399	0.245317	0.245353	0.245571			0.136887	0.135047	0.136628	0.13813	0.136757	0.138904	0.136479		0.0368867	0.0385425	0.0372517	0.0383817	0.0388208	0.0372758	0.0410292	-0.0631133	-0.0613008	-0.0616292	-0.0617517	-0.06164	-0.0620283	-0.0609908																	35	0.324702	35
-98.4	0.237136	0.24592	0.245421	0.245133	0.245595	0.245753			0.137136	0.135186	0.136852	0.138522	0.13695	0.139422	0.136632		0.0371358	0.0386375	0.0373425	0.0387067	0.038925	0.0375892	0.0410733	-0.0628642	-0.0609192	-0.06086	-0.0615608	-0.0616325	-0.0618367	-0.0610383																	40	0.348818	40
-98.2	0.237351	0.246184	0.245748	0.245468	0.245969	0.245939			0.137351	0.135409	0.137052	0.138977	0.137069	0.139838	0.136795		0.0373508	0.0387783	0.0375342	0.0391192	0.0392383	0.0376242	0.04158	-0.0626492	-0.0609917	-0.0600542	-0.061255	-0.0616725	-0.0615208	-0.0609642																	45	0.371129	45
-98	0.237561	0.246151	0.2457	0.245669	0.246065	0.246035			0.137561	0.135813	0.137156	0.139617	0.137344	0.140145	0.136973		0.0375608	0.0389325	0.0377217	0.0395692	0.0396367	0.0376142	0.041605	-0.0624392	-0.06087	-0.059065	-0.0609183	-0.06165	-0.06101	-0.060965																	50	0.391896	50
-97.8	0.237849	0.246384	0.245795	0.245951	0.246248	0.246207			0.137849	0.136283	0.137397	0.139704	0.137711	0.140373	0.137169		0.0378492	0.0391908	0.0378883	0.0396892	0.0399142	0.0376392	0.0416758	-0.0621508	-0.06068	-0.0587967	-0.0609008	-0.0615783	-0.0606058	-0.0606908																	55	0.411322	55
-97.6	0.238137	0.246517	0.246309	0.246001	0.246665	0.246611			0.138137	0.136874	0.137877	0.139842	0.138084	0.140632	0.137385		0.0381367	0.0391858	0.0379983	0.0398667	0.0404625	0.0377442	0.0417775	-0.0618633	-0.0605142	-0.0579925	-0.0605717	-0.0616658	-0.0604608	-0.0604625																	60	0.429568	60
-97.4	0.238441	0.246702	0.246343	0.246397	0.24688	0.246609			0.138441	0.137048	0.138167	0.140151	0.138505	0.14106	0.137618		0.0384408	0.0394567	0.038035	0.0400408	0.0409208	0.037725	0.04178	-0.0615592	-0.0603517	-0.0575767	-0.06054	-0.0615258	-0.0602483	-0.0603733																	65	0.446767	65
-97.2	0.238827	0.246751	0.246383	0.246503	0.247007	0.246958			0.138827	0.137512	0.138364	0.14037	0.138801	0.14113	0.137865		0.0388275	0.0396792	0.0380733	0.0404275	0.0413017	0.0380225	0.0417525	-0.0611725	-0.0602392	-0.0572975	-0.0604308	-0.061475	-0.0601792	-0.0601883																	70	0.463026	70
-97	0.239086	0.247115	0.246897	0.246726	0.247182	0.247152			0.139086	0.137837	0.138522	0.140561	0.139177	0.141494	0.138124		0.0390858	0.0400467	0.0379817	0.0408033	0.041755	0.038115	0.041805	-0.0609142	-0.06018	-0.056775	-0.0603217	-0.0612433	-0.0601858	-0.0601867																	75	0.478438	75
-96.8	0.239372	0.247224	0.245791	0.246641	0.247123	0.247477			0.139372	0.138293	0.138602	0.140792	0.139439	0.141718	0.138391		0.0393717	0.0401192	0.0379775	0.0411408	0.041965	0.0383858	0.0419408	-0.0606283	-0.0600358	-0.05666	-0.0600883	-0.0606867	-0.0600092	-0.0601075																	80	0.49308	80
-96.6	0.239748	0.247273	0.245777	0.246768	0.247191	0.247466			0.139747	0.13862	0.139011	0.141146	0.139815	0.141986	0.138664		0.0397475	0.0401867	0.038155	0.04149	0.0420233	0.0386525	0.0421592	-0.0602525	-0.0600183	-0.056415	-0.05988	-0.0600367	-0.06001	-0.0598367																	85	0.507019	85
-96.4	0.240065	0.247538	0.246079	0.247103	0.247301	0.247652			0.140065	0.138834	0.139312	0.141532	0.140231	0.142178	0.138945		0.040065	0.040315	0.0383792	0.0416258	0.0418908	0.0389225	0.042365	-0.059935	-0.059875	-0.0561375	-0.0595867	-0.0594942	-0.0597967	-0.0596083																	90	0.520311	90
-96.2	0.240483	0.247891	0.246307	0.247143	0.247737	0.247912			0.140483	0.139181	0.139642	0.141633	0.140699	0.142278	0.139236		0.0404833	0.0403433	0.0388217	0.0417908	0.0418833	0.0394433	0.0425283	-0.0595167	-0.0596892	-0.0557567	-0.0594692	-0.0592833	-0.0597908	-0.0590308																	95	0.533009	95
-96	0.240849	0.248234	0.24677	0.247261	0.248346	0.248007			0.140849	0.1394	0.140079	0.141783	0.140945	0.142488	0.139543		0.0408492	0.0406242	0.0393917	0.0419642	0.0417233	0.0398717	0.04271	-0.0591508	-0.0594792	-0.055275	-0.0593567	-0.0587525	-0.05955	-0.0586325																	100	0.545157	100
-95.8	0.241025	0.248397	0.246718	0.24733	0.248591	0.248298			0.141025	0.13965	0.140357	0.141878	0.141473	0.142653	0.139873		0.041025	0.04079	0.0400717	0.0421575	0.04172	0.0401375	0.0429742	-0.058975	-0.0591767	-0.0550633	-0.0590658	-0.0583867	-0.0593325	-0.0580775																	105	0.556793	105
-95.6	0.241229	0.248781	0.24708	0.247469	0.248865	0.248603			0.141229	0.139844	0.140521	0.141988	0.141787	0.142813	0.140234		0.0412292	0.0411475	0.0406717	0.04243	0.0416683	0.04022	0.0431025	-0.0587708	-0.058785	-0.0547775	-0.0586367	-0.0583292	-0.059085	-0.057515																	110	0.567954	110
-95.4	0.241555	0.249331	0.247376	0.247567	0.248727	0.248911			0.141555	0.140093	0.140754	0.142061	0.141936	0.14307	0.14063		0.041555	0.0414308	0.0411167	0.0425775	0.0419333	0.0403158	0.043215	-0.058445	-0.0581933	-0.0546292	-0.05832	-0.0582125	-0.0588375	-0.0574858																	115	0.57867	115
-95.2	0.241752	0.249583	0.247578	0.247737	0.24871	0.248825			0.141752	0.140212	0.140939	0.142298	0.142058	0.143343	0.141064		0.0417517	0.0419758	0.0418533	0.0427533	0.0422425	0.0404308	0.0434075	-0.0582483	-0.0578467	-0.0543242	-0.057995	-0.0578767	-0.0585925	-0.0570675																	120	0.588971	120
-95	0.242032	0.249594	0.247654	0.248118	0.248608	0.248964			0.142032	0.140341	0.141143	0.142592	0.142322	0.143602	0.141535		0.0420317	0.0424142	0.0422342	0.042655	0.04269	0.0405208	0.0436325	-0.0579683	-0.0576433	-0.0539342	-0.0577208	-0.0575608	-0.058015	-0.0569042																	125	0.598881	125
-94.8	0.242243	0.24985	0.247827	0.248289	0.248578	0.249106			0.142243	0.140877	0.141383	0.14294	0.142462	0.143883	0.142036		0.0422433	0.0429633	0.042475	0.0427092	0.04288	0.0408042	0.0439767	-0.0577567	-0.057425	-0.0536992	-0.057315	-0.0571933	-0.0573633	-0.0565958																	130	0.608425	130
-94.6	0.242424	0.249854	0.248156	0.248412	0.248685	0.249309			0.142424	0.140937	0.141612	0.143201	0.142856	0.143986	0.142561		0.0424242	0.0435483	0.043075	0.0426942	0.0433183	0.041085	0.0442608	-0.0575758	-0.0573308	-0.0531133	-0.0571608	-0.0567267	-0.0568175	-0.0562867																	135	0.617623	135
-94.4	0.242604	0.249809	0.24834	0.248859	0.248724	0.249493			0.142604	0.141087	0.141977	0.143542	0.143256	0.144223	0.143099		0.0426042	0.0436725	0.0432175	0.0430392	0.0434483	0.0413133	0.0446475	-0.0573958	-0.0571717	-0.0529575	-0.05702	-0.056535	-0.0561375	-0.055925																	140	0.626495	140
-94.2	0.243037	0.250181	0.248728	0.248778	0.24902	0.249697			0.143038	0.141436	0.142152	0.14388	0.143598	0.144438	0.14364		0.0430375	0.04371	0.0434667	0.0433175	0.0438217	0.0416217	0.0448042	-0.0569625	-0.0569267	-0.0527017	-0.0567125	-0.0561583	-0.0557958	-0.0558558																	145	0.635059	145
-94	0.243206	0.250285	0.248689	0.249147	0.249112	0.249884			0.143206	0.141693	0.142723	0.144167	0.144151	0.144731	0.144173		0.0432058	0.0438917	0.0436075	0.0437775	0.04415	0.0419008	0.0451783	-0.0567942	-0.0565808	-0.0523683	-0.0563925	-0.0557658	-0.0555275	-0.0555425																	150	0.643331	150
-93.8	0.243514	0.250556	0.248872	0.249517	0.249374	0.250134			0.143514	0.141938	0.143017	0.14437	0.144632	0.144994	0.144688		0.0435142	0.04394	0.0439217	0.04398	0.044565	0.0421442	0.0454383	-0.0564858	-0.0565175	-0.0521317	-0.0560575	-0.0552108	-0.0551942	-0.0550233																	155	0.651326	155
-93.6	0.244158	0.250886	0.249042	0.249771	0.24965	0.250354			0.144158	0.142226	0.143239	0.144652	0.145027	0.145319	0.145179		0.0441583	0.0441133	0.0441525	0.044225	0.0450833	0.0424325	0.0456858	-0.0558417	-0.05629	-0.0516925	-0.0557783	-0.0550267	-0.0550075	-0.05499																	160	0.659059	160
-93.4	0.244243	0.251106	0.249507	0.24998	0.250223	0.250434			0.144243	0.142538	0.14342	0.144922	0.145273	0.145383	0.145642		0.0442433	0.0447592	0.0442058	0.044235	0.0455242	0.0424533	0.0459483	-0.0557567	-0.0561092	-0.0515308	-0.0554	-0.054635	-0.0545892	-0.0548967																	165	0.666542	165
-93.2	0.244693	0.251132	0.249553	0.250092	0.250444	0.250712			0.144693	0.142709	0.143757	0.145258	0.145612	0.145545	0.146076		0.0446925	0.0449883	0.0441858	0.0446408	0.045715	0.0427225	0.0462067	-0.0553075	-0.0558492	-0.051195	-0.0550383	-0.0545925	-0.054345	-0.05473																	170	0.673787	170
-93	0.245062	0.251392	0.249723	0.250256	0.250688	0.250811			0.145063	0.142978	0.144107	0.145467	0.14596	0.145716	0.146482		0.0450625	0.0452842	0.0443375	0.0447525	0.0457625	0.0429208	0.0464375	-0.0549375	-0.0554008	-0.0510242	-0.05467	-0.0543933	-0.0539433	-0.0543008																	175	0.680806	175
-92.8	0.245468	0.251683	0.250206	0.250586	0.25082	0.251188			0.145467	0.143125	0.144555	0.145824	0.146221	0.145893	0.146865		0.0454675	0.0453767	0.0444583	0.04492	0.0458642	0.0436392	0.0463367	-0.0545325	-0.05502	-0.0507892	-0.054335	-0.05381	-0.0535892	-0.0541317																	180	0.687608	180
-92.6	0.245923	0.251872	0.250205	0.25103	0.250922	0.251473			0.145923	0.143142	0.145081	0.146051	0.146473	0.146035	0.147228		0.0459233	0.0453425	0.04499	0.0451358	0.0459767	0.0439508	0.0464167	-0.0540767	-0.0547	-0.0504817	-0.0539383	-0.05372	-0.053245	-0.0538333																	185	0.694205	185
-92.4	0.246383	0.252119	0.250498	0.251233	0.251026	0.252			0.146383	0.14326	0.145308	0.146396	0.146885	0.146472	0.147577		0.0463833	0.045055	0.0451133	0.0454692	0.0460058	0.0444075	0.0467942	-0.0536167	-0.054405	-0.0503417	-0.0537042	-0.0536167	-0.0529575	-0.0534725																	190	0.700604	190
-92.2	0.246808	0.252522	0.250829	0.251318	0.251455	0.252384			0.146808	0.143355	0.145637	0.146583	0.147045	0.146727	0.147916		0.0468083	0.0450975	0.0455625	0.0460117	0.0462208	0.0449425	0.04704	-0.0531917	-0.0537867	-0.0501533	-0.0534867	-0.0531408	-0.0525742	-0.053095																	195	0.706814	195
-92	0.24727	0.252773	0.251169	0.251363	0.251655	0.252708			0.14727	0.143685	0.146165	0.146689	0.147321	0.147048	0.148247		0.04727	0.0452442	0.0458142	0.0463908	0.0465767	0.0454933	0.0473317	-0.05273	-0.05351	-0.04991	-0.0532475	-0.052725	-0.0522417	-0.0528542																	200	0.712844	200
-91.8	0.247544	0.252588	0.251173	0.251712	0.252013	0.252778			0.147544	0.143819	0.146626	0.146924	0.147717	0.147236	0.148573		0.0475442	0.0454183	0.0459892	0.0467508	0.0471108	0.0459525	0.0477908	-0.0524558	-0.0531008	-0.0497708	-0.0531175	-0.0525867	-0.0519733	-0.0525075																	205	0.718701	205
-91.6	0.247973	0.25262	0.251322	0.251733	0.252522	0.252978			0.147973	0.144201	0.147178	0.147015	0.147908	0.147598	0.148893		0.0479725	0.0457075	0.0459208	0.0471408	0.047635	0.0462367	0.0480825	-0.0520275	-0.0527258	-0.0498617	-0.0529242	-0.0522133	-0.0518058	-0.0522667																	210	0.724392	210
-91.4	0.248172	0.252936	0.251579	0.251694	0.25263	0.253335			0.148173	0.144675	0.147636	0.147089	0.148103	0.147877	0.149205		0.0481725	0.0460042	0.0457167	0.0476483	0.0479092	0.0468233	0.048345	-0.0518275	-0.0524108	-0.0499992	-0.0528425	-0.0519567	-0.0517658	-0.0520433																	215	0.729924	215
-91.2	0.24851	0.253192	0.251399	0.251859	0.252905	0.254032			0.14851	0.145032	0.147909	0.147197	0.148308	0.148157	0.149506		0.04851	0.0460825	0.045585	0.0480158	0.0483383	0.0475233	0.04894	-0.05149	-0.0518583	-0.0503908	-0.0524925	-0.0516575	-0.05167	-0.0515683																	220	0.735303	220
-91	0.248657	0.25353	0.252141	0.251998	0.252908	0.25445			0.148657	0.145657	0.148175	0.147397	0.148588	0.148452	0.14979		0.0486567	0.046465	0.0455108	0.0483275	0.0482708	0.0476108	0.049265	-0.0513433	-0.0512742	-0.0505292	-0.0519575	-0.0511033	-0.0515542	-0.0514092																	225	0.740536	225
-90.8	0.248983	0.253897	0.252426	0.252255	0.253193	0.254734			0.148983	0.146033	0.148345	0.14792	0.148884	0.148536	0.150054		0.0489833	0.0467192	0.0455917	0.04879	0.0483033	0.04816	0.0494942	-0.0510167	-0.0506575	-0.0504925	-0.0515525	-0.0508767	-0.0515025	-0.0510425																	230	0.745626	230
-90.6	0.249218	0.253852	0.252767	0.252591	0.25331	0.255078			0.149218	0.146539	0.1489	0.1482	0.149136	0.148832	0.150292		0.0492183	0.0470575	0.0459158	0.0490125	0.0484358	0.0482192	0.0498833	-0.0507817	-0.050445	-0.0505633	-0.0512917	-0.050475	-0.0511758	-0.05071																	235	0.750581	235
-90.4	0.249422	0.254054	0.253153	0.252882	0.253512	0.255365			0.149423	0.147021	0.148998	0.148659	0.149373	0.149237	0.1505		0.0494225	0.04773	0.0464508	0.0494225	0.0486925	0.0484975	0.0502308	-0.0505775	-0.05017	-0.0503425	-0.0508075	-0.05037	-0.050995	-0.0504983																	240	0.755405	240
-90.2	0.249716	0.25439	0.253789	0.253163	0.253821	0.255447			0.149716	0.147598	0.149155	0.149072	0.149594	0.14957	0.150675		0.0497158	0.04801	0.0467708	0.0494858	0.0491175	0.0487842	0.0505225	-0.0502842	-0.0499792	-0.0501708	-0.0504858	-0.0501325	-0.050645	-0.0502167																	245	0.760103	245
-90	0.249935	0.254649	0.253991	0.253396	0.254107	0.25552			0.149935	0.148097	0.149383	0.149379	0.149748	0.149908	0.150816		0.049935	0.048655	0.0470783	0.049715	0.0491742	0.0493142	0.0510325	-0.050065	-0.050065	-0.050065	-0.050065	-0.050065	-0.050065	-0.050065																	250	0.76468	250
-89.8	0.25037	0.254681	0.254275	0.253808	0.254447	0.255505			0.15037	0.14824	0.149787	0.149723	0.149943	0.150154	0.150923		0.05037	0.0494075	0.04758	0.0498825	0.0496008	0.0497675	0.0512792	-0.04963	-0.049915	-0.0496817	-0.0497975	-0.0497675	-0.0499375	-0.0498333																	255	0.769139	255
-89.6	0.250685	0.254582	0.254533	0.253862	0.254843	0.255512			0.150685	0.148348	0.150066	0.149792	0.150271	0.150298	0.151002		0.050685	0.0501858	0.0480917	0.0500542	0.0500175	0.0501817	0.0516833	-0.049315	-0.0496858	-0.0490617	-0.0492458	-0.04946	-0.049505	-0.04967																	260	0.773486	260
-89.4	0.250775	0.254805	0.25506	0.254368	0.255198	0.25548			0.150775	0.148746	0.150347	0.14997	0.150592	0.150326	0.151058		0.050775	0.05071	0.0486342	0.05043	0.0504158	0.0505092	0.0520733	-0.049225	-0.0492592	-0.0484133	-0.0488225	-0.0490975	-0.0493175	-0.0494783																	265	0.777723	265
-89.2	0.251018	0.254771	0.255187	0.254364	0.255568	0.255433			0.151018	0.149094	0.150668	0.150523	0.150701	0.150579	0.151099		0.0510183	0.05151	0.0493558	0.0507175	0.0509542	0.0507433	0.052465	-0.0489817	-0.0487458	-0.0477892	-0.0482692	-0.0485325	-0.049025	-0.0493017																	270	0.781855	270
-89	0.251427	0.255094	0.255702	0.254823	0.256041	0.255712			0.151427	0.149317	0.151335	0.150647	0.150951	0.150861	0.151138		0.0514267	0.0522667	0.050085	0.0507575	0.0512867	0.05102	0.0523692	-0.0485733	-0.0483825	-0.0475325	-0.0477975	-0.0479683	-0.0486642	-0.0492267																	275	0.785885	275
-88.8	0.252053	0.255308	0.255798	0.255075	0.256206	0.255893			0.152053	0.149959	0.151516	0.15135	0.151345	0.151297	0.151184		0.0520525	0.0528625	0.0508367	0.0509525	0.0515717	0.0512658	0.0525592	-0.0479475	-0.0480433	-0.0471792	-0.0475217	-0.0474675	-0.0482983	-0.0490367																	280	0.789817	280
-88.6	0.252227	0.255348	0.255806	0.255072	0.256188	0.256076			0.152227	0.150377	0.151869	0.151545	0.151919	0.151722	0.151252		0.0522275	0.0536675	0.0513783	0.0513933	0.0517917	0.0515875	0.0529092	-0.0477725	-0.0478958	-0.0470392	-0.047435	-0.0467717	-0.0478333	-0.0487375																	285	0.793654	285
-88.4	0.252445	0.255525	0.255873	0.255141	0.256575	0.256175			0.152445	0.150811	0.152246	0.151857	0.152216	0.152028	0.15135		0.052445	0.054385	0.0519075	0.0516542	0.0520108	0.051825	0.053395	-0.047555	-0.0477425	-0.0469342	-0.047135	-0.0462383	-0.0476658	-0.0483458																	290	0.797398	290
-88.2	0.252645	0.256262	0.255897	0.255663	0.256814	0.256371			0.152645	0.151477	0.152637	0.152572	0.152533	0.152487	0.151488		0.052645	0.0549642	0.0521142	0.0519058	0.0522733	0.0519992	0.0536192	-0.047355	-0.047355	-0.0467258	-0.0469508	-0.0461033	-0.0474283	-0.0478508																	295	0.801054	295
-88	0.252848	0.25665	0.256356	0.256165	0.257192	0.256637			0.152848	0.151647	0.152753	0.152893	0.15282	0.152845	0.151672		0.0528483	0.0553467	0.0527825	0.0523908	0.0524442	0.0522517	0.0541058	-0.0471517	-0.0470583	-0.0462025	-0.0465792	-0.0458375	-0.0466192	-0.04733																	300	0.804623	300
-87.8	0.253142	0.256724	0.256334	0.256143	0.257693	0.25707			0.153142	0.152169	0.153009	0.153493	0.153412	0.153194	0.151907		0.0531425	0.0561083	0.0532983	0.0528758	0.0527483	0.0526133	0.0545458	-0.0468575	-0.046575	-0.045405	-0.0463917	-0.0456492	-0.0463542	-0.046945
-87.6	0.253478	0.257122	0.256721	0.256743	0.25785	0.257278			0.153478	0.152709	0.153369	0.153807	0.153824	0.153565	0.15219		0.0534783	0.0562783	0.0540008	0.0532858	0.05321	0.0530408	0.0549442	-0.0465217	-0.0462075	-0.0447308	-0.0461192	-0.0452775	-0.0458892	-0.0462925
-87.4	0.253673	0.257668	0.256863	0.257007	0.258157	0.257745			0.153672	0.15309	0.1537	0.154141	0.154297	0.153961	0.15252		0.0536725	0.0565142	0.0544567	0.0538025	0.0534792	0.0532342	0.0551217	-0.0463275	-0.0458267	-0.0444808	-0.0457658	-0.044965	-0.0455783	-0.0456142
-87.2	0.253936	0.257902	0.256908	0.257568	0.258388	0.258253			0.153936	0.153187	0.153838	0.154535	0.154501	0.154272	0.152892		0.0539358	0.0566508	0.0549375	0.0544292	0.05412	0.0536292	0.0552792	-0.0460642	-0.0453642	-0.0435783	-0.04519	-0.0447917	-0.0454867	-0.0449608
-87	0.254352	0.258133	0.257369	0.257461	0.258701	0.258562			0.154352	0.153597	0.154193	0.154888	0.154902	0.15457	0.153298		0.0543517	0.0566408	0.0553575	0.0547008	0.0545975	0.054135	0.0553125	-0.0456483	-0.045095	-0.0432467	-0.04488	-0.04476	-0.0452483	-0.0441983
-86.8	0.254654	0.258263	0.25729	0.257825	0.258732	0.258785			0.154654	0.154074	0.154353	0.155371	0.15511	0.154933	0.153732		0.0546542	0.0565542	0.055525	0.054975	0.0549975	0.05444	0.0553258	-0.0453458	-0.0447742	-0.0426583	-0.0445883	-0.0446958	-0.0449458	-0.0435642
-86.6	0.254971	0.258753	0.257806	0.25817	0.258526	0.259133			0.154971	0.154633	0.154818	0.155654	0.155234	0.15511	0.154188		0.0549708	0.0563975	0.0557367	0.0552975	0.05526	0.05499	0.0554058	-0.0450292	-0.04436	-0.0421525	-0.0442458	-0.0445783	-0.04481	-0.043115
-86.4	0.255305	0.25909	0.25831	0.258698	0.258547	0.259682			0.155305	0.155243	0.154896	0.155884	0.155379	0.155443	0.154659		0.055305	0.0561942	0.0559867	0.0555133	0.0556033	0.0555025	0.0553925	-0.044695	-0.04404	-0.0415217	-0.0437608	-0.0443558	-0.0443667	-0.0424783
-86.2	0.255823	0.258946	0.258824	0.258814	0.258427	0.260132			0.155823	0.155597	0.155187	0.156193	0.155628	0.155922	0.15514		0.0558225	0.056325	0.0559883	0.0559792	0.0558683	0.0557242	0.0556483	-0.0441775	-0.0437267	-0.0411367	-0.04337	-0.0440642	-0.0441083	-0.0425
-86	0.256281	0.259176	0.259007	0.259258	0.258607	0.260208			0.156281	0.156171	0.155743	0.156334	0.155982	0.156333	0.155628		0.0562808	0.0562808	0.0562808	0.0562808	0.0562808	0.0562808	0.0562808	-0.0437192	-0.0436567	-0.0407925	-0.0428908	-0.0434983	-0.0436558	-0.0418142
-85.8	0.256641	0.259727	0.259246	0.259475	0.258595	0.261056			0.156641	0.156757	0.156239	0.156578	0.156387	0.156582	0.156119		0.0566408	0.0565333	0.0566892	0.0566067	0.0566142	0.0565992	0.057125	-0.0433592	-0.0433417	-0.04022	-0.0422633	-0.0427533	-0.0435283	-0.041345
-85.6	0.257059	0.259667	0.259761	0.259769	0.258847	0.261097			0.157059	0.157171	0.156643	0.156699	0.156767	0.156853	0.156616		0.0570592	0.0568208	0.0571783	0.0567817	0.0571667	0.0569217	0.0575983	-0.0429408	-0.0428825	-0.0396508	-0.0416175	-0.0419717	-0.0429933	-0.04087
-85.4	0.257294	0.260144	0.259969	0.259926	0.259132	0.261782			0.157294	0.15749	0.156892	0.157194	0.157263	0.157201	0.157116		0.0572942	0.0574883	0.0575725	0.0570742	0.0579258	0.0571192	0.0581125	-0.0427058	-0.0422683	-0.03898	-0.04125	-0.0413717	-0.042535	-0.0403317
-85.2	0.257798	0.260358	0.2606	0.260297	0.259676	0.262096			0.157798	0.157677	0.157485	0.157672	0.157622	0.157812	0.157621		0.0577975	0.058035	0.0578433	0.05721	0.0582408	0.057545	0.0587117	-0.0422025	-0.0414967	-0.0383758	-0.0408675	-0.0407433	-0.0420142	-0.0400625
-85	0.258129	0.260738	0.260593	0.260647	0.260277	0.262373			0.158129	0.158129	0.158129	0.158129	0.158129	0.158129	0.158129		0.0581292	0.0588033	0.0578567	0.0576108	0.0587325	0.05777	0.059275	-0.0418708	-0.0409267	-0.0378433	-0.040085	-0.0400967	-0.0413883	-0.0395558
-84.8	0.258473	0.261384	0.261174	0.261016	0.260715	0.262525			0.158473	0.158276	0.158322	0.158395	0.158641	0.158539	0.15864		0.0584733	0.0596933	0.0579908	0.058205	0.0592333	0.0581133	0.05958	-0.0415267	-0.0398375	-0.0371042	-0.03956	-0.0391583	-0.0410558	-0.0391508
-84.6	0.258812	0.261669	0.261725	0.261285	0.261568	0.262627			0.158812	0.158643	0.158908	0.15895	0.158929	0.15921	0.159153		0.0588117	0.0601683	0.0581683	0.0587958	0.0596967	0.0583092	0.0599667	-0.0411883	-0.0392017	-0.0368092	-0.0389133	-0.0387275	-0.0405075	-0.0388233
-84.4	0.259093	0.262124	0.262127	0.261493	0.261987	0.262786			0.159092	0.158861	0.159218	0.159468	0.159593	0.159399	0.159667		0.0590925	0.0603275	0.05844	0.0594775	0.059995	0.0586625	0.0606075	-0.0409075	-0.0384542	-0.0360192	-0.0385533	-0.03823	-0.0397783	-0.0384575
-84.2	0.259479	0.262193	0.262354	0.262008	0.262504	0.262802			0.159479	0.159136	0.159708	0.159946	0.159897	0.159867	0.160176		0.0594792	0.0606108	0.0586383	0.0599117	0.0607033	0.0589817	0.0611158	-0.0405208	-0.0376358	-0.0352717	-0.0383117	-0.0374992	-0.0390233	-0.0381217
-84	0.259831	0.262323	0.262512	0.262402	0.262951	0.263071			0.159831	0.159569	0.160183	0.160375	0.160383	0.160376	0.160679		0.0598308	0.0608608	0.058785	0.0605817	0.0609475	0.0593692	0.0619108	-0.0401692	-0.03703	-0.03458	-0.037865	-0.0372	-0.0383667	-0.0377267
-83.8	0.260277	0.262713	0.262715	0.262953	0.263278	0.263244			0.160277	0.159831	0.160697	0.1603	0.160803	0.160797	0.161173		0.0602775	0.0613725	0.059145	0.0611867	0.061605	0.0599058	0.0623717	-0.0397225	-0.0364125	-0.0337025	-0.0373017	-0.0370658	-0.0376442	-0.0374508
-83.6	0.260557	0.263045	0.262714	0.263012	0.263452	0.263415			0.160557	0.160309	0.161192	0.160536	0.161155	0.161217	0.161655		0.0605575	0.062065	0.0595767	0.0619325	0.0619925	0.0604558	0.0631983	-0.0394425	-0.0355883	-0.0329858	-0.0366567	-0.0364692	-0.0366933	-0.0369267
-83.4	0.260746	0.263319	0.263292	0.263452	0.263611	0.263722			0.160746	0.160731	0.16167	0.160848	0.161667	0.161513	0.162121		0.0607458	0.0625792	0.0603425	0.0627008	0.0625308	0.0611125	0.0634058	-0.0392542	-0.0351492	-0.0326533	-0.0362217	-0.0361767	-0.0363017	-0.0364267
-83.2	0.261111	0.263663	0.263969	0.263644	0.263675	0.263984			0.161111	0.161007	0.162108	0.161204	0.162135	0.161939	0.162571		0.0611108	0.063265	0.0608692	0.0630883	0.0628883	0.061645	0.0638742	-0.0388892	-0.0347133	-0.032465	-0.0356917	-0.0355125	-0.0355483	-0.0358733
-83	0.261476	0.263935	0.264024	0.263746	0.263745	0.264179			0.161476	0.161786	0.162422	0.161718	0.162809	0.162463	0.163005		0.0614758	0.063485	0.0612333	0.06404	0.0631642	0.0621925	0.0640567	-0.0385242	-0.0339917	-0.0322325	-0.0349892	-0.0347958	-0.0349292	-0.0355525
-82.8	0.262025	0.264318	0.264546	0.264274	0.264046	0.264402			0.162025	0.16209	0.162853	0.16214	0.163381	0.163133	0.163422		0.062025	0.0638958	0.0618617	0.0644575	0.0635783	0.0626225	0.0644667	-0.037975	-0.0333333	-0.03182	-0.0344808	-0.0342258	-0.0343075	-0.0353183
-82.6	0.262139	0.264379	0.265	0.26446	0.26435	0.264606			0.162139	0.162614	0.163227	0.162599	0.164052	0.163529	0.163827		0.0621392	0.0640742	0.06238	0.0651775	0.0639683	0.0630325	0.0647317	-0.0378608	-0.033015	-0.03158	-0.03362	-0.0330725	-0.0334108	-0.0349683
-82.4	0.262448	0.264838	0.265447	0.264785	0.264567	0.26486			0.162448	0.163208	0.163447	0.163282	0.164628	0.163953	0.164218		0.0624483	0.0643175	0.0628267	0.0653217	0.064305	0.0631442	0.0651492	-0.0375517	-0.0325108	-0.0311608	-0.0333258	-0.0323933	-0.0328942	-0.03451
-82.2	0.262784	0.264897	0.265852	0.265257	0.265128	0.26538			0.162784	0.163677	0.164013	0.163717	0.164693	0.164492	0.164603		0.0627842	0.0647642	0.0634108	0.0656458	0.0646675	0.0637025	0.0656583	-0.0372158	-0.031875	-0.0307525	-0.0324992	-0.0312458	-0.03195	-0.0339533
-82	0.263153	0.265193	0.265962	0.265681	0.265622	0.265847			0.163153	0.164073	0.164584	0.164572	0.165213	0.165082	0.164982		0.0631525	0.0657017	0.0641917	0.065965	0.0653142	0.0642675	0.066425	-0.0368475	-0.0314233	-0.0302717	-0.0317142	-0.0304717	-0.0313492	-0.033365
-81.8	0.263755	0.265797	0.266323	0.265927	0.26628	0.266292			0.163755	0.164747	0.164892	0.165309	0.165563	0.16559	0.16536		0.063755	0.0664542	0.0648983	0.0661625	0.0660175	0.0647167	0.0671058	-0.036245	-0.0309525	-0.0297167	-0.03101	-0.0294575	-0.0306617	-0.0327967
-81.6	0.264263	0.266278	0.266502	0.266364	0.266757	0.266762			0.164263	0.165452	0.165405	0.166008	0.165924	0.166187	0.165743		0.0642633	0.0675392	0.065685	0.066895	0.0666975	0.0655742	0.0678517	-0.0357367	-0.0304367	-0.0292617	-0.0302725	-0.0287292	-0.0303158	-0.0318658
-81.4	0.264745	0.266671	0.266538	0.266682	0.267176	0.267719			0.164745	0.165992	0.165758	0.166634	0.166335	0.166722	0.166136		0.064745	0.0685875	0.0667875	0.0673517	0.067825	0.0662433	0.0680758	-0.035255	-0.03001	-0.0283033	-0.0296858	-0.0284683	-0.02972	-0.0312125
-81.2	0.265393	0.267242	0.267138	0.266963	0.267544	0.268598			0.165393	0.16662	0.166304	0.167131	0.166717	0.167327	0.166542		0.0653933	0.0697008	0.0673358	0.0681133	0.0685942	0.0670292	0.0687317	-0.0346067	-0.0295658	-0.0279075	-0.0289892	-0.0279958	-0.0291642	-0.0305258
-81	0.265623	0.267585	0.267321	0.267358	0.267763	0.269263			0.165623	0.167251	0.166687	0.167878	0.166917	0.16778	0.166967		0.0656233	0.0703408	0.0678317	0.0687425	0.0695575	0.0675817	0.0696658	-0.0343767	-0.0293342	-0.0272583	-0.0286225	-0.0273825	-0.02869	-0.0297842
-80.8	0.266186	0.267871	0.267867	0.267795	0.267976	0.269962			0.166186	0.167798	0.167194	0.168553	0.167452	0.168353	0.167414		0.0661858	0.0707142	0.0680242	0.0696158	0.0696425	0.0681783	0.0701233	-0.0338142	-0.0288167	-0.02623	-0.0278117	-0.0266825	-0.0285992	-0.0287525
-80.6	0.26683	0.268391	0.268527	0.268818	0.268342	0.270596			0.16683	0.168428	0.167616	0.16938	0.168084	0.169057	0.167887		0.06683	0.0709317	0.0679	0.0700967	0.0703633	0.0688025	0.0708325	-0.03317	-0.0284717	-0.025735	-0.0271517	-0.0258825	-0.0284375	-0.0279408
-80.4	0.267287	0.268915	0.269217	0.269037	0.268792	0.271123			0.167287	0.169293	0.168195	0.170006	0.168778	0.169502	0.168387		0.0672867	0.0711283	0.0677783	0.0709283	0.0706242	0.0694108	0.0712783	-0.0327133	-0.0278258	-0.0249408	-0.0265367	-0.0253792	-0.02803	-0.0265175
-80.2	0.267781	0.269478	0.269384	0.269455	0.269278	0.271537			0.167781	0.169898	0.169083	0.170659	0.169335	0.170192	0.168914		0.0677808	0.0714892	0.0675933	0.0717417	0.0710692	0.0701608	0.0718183	-0.0322192	-0.027265	-0.0244692	-0.0261508	-0.0248333	-0.0275133	-0.0256267
-80	0.268673	0.269923	0.270304	0.269662	0.269973	0.27153			0.168673	0.170546	0.169342	0.171093	0.170051	0.170563	0.169468		0.0686733	0.0718808	0.0675808	0.0724408	0.0717283	0.0709717	0.0724417	-0.0313267	-0.026675	-0.023855	-0.0257717	-0.0244267	-0.0266775	-0.0247867
-79.8	0.269244	0.270336	0.270427	0.269933	0.270604	0.271564			0.169244	0.171257	0.169769	0.171366	0.170533	0.171071	0.170046		0.0692442	0.0724158	0.0677592	0.0731092	0.0726125	0.0715525	0.0729467	-0.0307558	-0.0262325	-0.02337	-0.0254317	-0.0240567	-0.0259558	-0.024505
-79.6	0.269707	0.270889	0.270779	0.270321	0.270956	0.271794			0.169707	0.171735	0.170699	0.171615	0.171107	0.171785	0.170646		0.0697067	0.0727525	0.0683625	0.0734608	0.0734033	0.0722425	0.0735525	-0.0302933	-0.0257683	-0.0224833	-0.0249742	-0.0236717	-0.0246658	-0.0239967
-79.4	0.270522	0.271383	0.271194	0.270702	0.271437	0.27192			0.170522	0.172338	0.171124	0.17218	0.171839	0.172524	0.171264		0.0705225	0.0732325	0.0693392	0.0740642	0.0743408	0.0732158	0.0741475	-0.0294775	-0.025365	-0.0217967	-0.0247333	-0.0232042	-0.0232858	-0.0231417
-79.2	0.271276	0.271852	0.271622	0.270954	0.272178	0.272157			0.171276	0.172855	0.171812	0.172653	0.172469	0.173223	0.171896		0.0712758	0.0737958	0.0704033	0.0747675	0.0752792	0.0743892	0.0746725	-0.0287242	-0.025395	-0.0215067	-0.0243992	-0.0225808	-0.022265	-0.0226125
-79	0.271966	0.271793	0.27206	0.271419	0.272642	0.272467			0.171966	0.173588	0.172206	0.17316	0.173179	0.173856	0.172537		0.0719658	0.0743975	0.0713083	0.07559	0.0763475	0.0754183	0.0752483	-0.0280342	-0.0251458	-0.021055	-0.0240292	-0.021875	-0.0213867	-0.0216525
-78.8	0.272444	0.27231	0.272155	0.272109	0.273061	0.273226			0.172444	0.174092	0.172897	0.173898	0.174093	0.174481	0.173183		0.0724442	0.0754642	0.0727208	0.075865	0.0772583	0.0764033	0.0759067	-0.0275558	-0.0247	-0.0204792	-0.0231908	-0.0215433	-0.0210458	-0.0210783
-78.6	0.272892	0.272483	0.272452	0.27252	0.273562	0.273643			0.172892	0.174698	0.173507	0.174558	0.174668	0.175062	0.173834		0.0728917	0.07626	0.0738117	0.0767133	0.0778467	0.0774042	0.0767792	-0.0271083	-0.0243508	-0.01982	-0.0225608	-0.020545	-0.0208383	-0.0204533
-78.4	0.273337	0.272943	0.272968	0.273012	0.274206	0.274146			0.173337	0.175393	0.174182	0.175477	0.175086	0.175634	0.174487		0.0733367	0.076555	0.075335	0.0777308	0.0787642	0.0781908	0.0772317	-0.0266633	-0.0239825	-0.0192783	-0.02191	-0.0200967	-0.0205392	-0.0195417
-78.2	0.273888	0.273264	0.27381	0.273288	0.27498	0.274672			0.173888	0.176186	0.174885	0.176097	0.175574	0.176267	0.175143		0.0738875	0.0768317	0.0765975	0.0786333	0.0799167	0.0786492	0.0782592	-0.0261125	-0.0235117	-0.0187342	-0.02174	-0.01961	-0.02035	-0.0190717
-78	0.274209	0.273997	0.274367	0.273567	0.275755	0.275128			0.174209	0.177072	0.175449	0.177122	0.176343	0.176976	0.175803		0.0742092	0.07708	0.0781558	0.0792925	0.080785	0.0793133	0.0791392	-0.0257908	-0.0233075	-0.01819	-0.0214733	-0.0191175	-0.0202842	-0.018405
-77.8	0.275182	0.27452	0.274644	0.274132	0.276211	0.275792			0.175182	0.177594	0.176182	0.177499	0.177266	0.177561	0.176472		0.0751817	0.0774467	0.079465	0.0801358	0.0816592	0.080205	0.0799625	-0.0248183	-0.0228392	-0.0181817	-0.0213083	-0.0184933	-0.019895	-0.017775
-77.6	0.275548	0.275139	0.275616	0.274682	0.276728	0.276332			0.175547	0.178354	0.17678	0.178535	0.177855	0.178278	0.177153		0.0755475	0.0777958	0.0807008	0.0809933	0.0818917	0.0809517	0.0811083	-0.0244525	-0.0222475	-0.0180842	-0.0208717	-0.01826	-0.0192858	-0.0174475
-77.4	0.276337	0.276072	0.275958	0.275388	0.277115	0.276827			0.176337	0.179072	0.177501	0.179249	0.17867	0.179268	0.177853		0.0763367	0.0786475	0.0813917	0.0818217	0.0829317	0.08203	0.08206	-0.0236633	-0.0217608	-0.0178733	-0.0206242	-0.0179458	-0.0185333	-0.0169392
-77.2	0.277008	0.276436	0.276508	0.275807	0.277363	0.27713			0.177008	0.179993	0.178554	0.180092	0.179535	0.180133	0.178577		0.0770075	0.07971	0.082625	0.0826042	0.0834517	0.0833042	0.0830075	-0.0229925	-0.0212292	-0.0179592	-0.0199675	-0.0172075	-0.0180192	-0.0165258
-77	0.277813	0.276952	0.2772	0.276288	0.277572	0.277552			0.177813	0.180808	0.179341	0.180929	0.180482	0.180931	0.179329		0.0778133	0.0806733	0.0838025	0.0833583	0.0843217	0.0839142	0.0840583	-0.0221867	-0.0211683	-0.0179733	-0.019665	-0.0166858	-0.0171167	-0.0157467
-76.8	0.278526	0.277417	0.278052	0.276718	0.277733	0.278317			0.178526	0.181656	0.180267	0.181515	0.181313	0.181843	0.180113		0.0785258	0.0816358	0.0849075	0.0841383	0.08505	0.08475	0.0850992	-0.0214742	-0.020855	-0.0177333	-0.0191167	-0.0164408	-0.0167958	-0.0152117
-76.6	0.279042	0.277946	0.278884	0.277458	0.277848	0.278792			0.179042	0.18256	0.181297	0.182459	0.182437	0.182773	0.180933		0.0790417	0.0824967	0.08604	0.08495	0.0856392	0.0856758	0.0860817	-0.0209583	-0.0206625	-0.01742	-0.018595	-0.0156858	-0.0160975	-0.01464
-76.4	0.279484	0.278514	0.278863	0.277878	0.277882	0.279199			0.179484	0.183447	0.18198	0.183302	0.18323	0.183564	0.181791		0.0794842	0.0834725	0.086645	0.08586	0.0864333	0.0865533	0.0868625	-0.0205158	-0.020095	-0.0170792	-0.0182517	-0.0152175	-0.0154317	-0.0140442
-76.2	0.279911	0.279584	0.279384	0.27871	0.278119	0.279813			0.179911	0.1843	0.182934	0.184308	0.184058	0.184438	0.182686		0.0799108	0.0838325	0.0867692	0.0865967	0.0875833	0.0873117	0.0879408	-0.0200892	-0.0198508	-0.0166417	-0.0178875	-0.014665	-0.0146008	-0.01371
-76	0.280603	0.279905	0.279648	0.279506	0.278926	0.280361			0.180603	0.185355	0.183792	0.185189	0.185216	0.185555	0.183617		0.0806033	0.084335	0.0867925	0.0875017	0.08831	0.0881408	0.0891	-0.0193967	-0.0195125	-0.0162483	-0.017435	-0.014255	-0.0139792	-0.0130625
-75.8	0.281082	0.280912	0.279997	0.280189	0.279691	0.280807			0.181082	0.186033	0.184733	0.185907	0.186189	0.186389	0.184583		0.0810817	0.0847875	0.0866967	0.0881517	0.089445	0.0889083	0.0901375	-0.0189183	-0.01932	-0.0159008	-0.0170483	-0.0139967	-0.0139125	-0.0125775
-75.6	0.281561	0.281675	0.280996	0.280835	0.280676	0.281321			0.181561	0.186691	0.185619	0.187087	0.18716	0.187528	0.185583		0.0815608	0.0852425	0.0866725	0.0888383	0.0903683	0.0898375	0.0911908	-0.0184392	-0.01907	-0.0155967	-0.0163575	-0.0136408	-0.0135925	-0.0121308
-75.4	0.282001	0.282172	0.28141	0.281793	0.281677	0.281833			0.182001	0.187236	0.186379	0.188173	0.188219	0.188663	0.186612		0.0820008	0.0857517	0.0866067	0.0897058	0.0912175	0.0908275	0.0917892	-0.0179992	-0.0190125	-0.01495	-0.0160717	-0.0136358	-0.0134008	-0.0116133
-75.2	0.282477	0.282818	0.282233	0.282363	0.282566	0.282267			0.182477	0.188051	0.187435	0.189147	0.189078	0.189697	0.187671		0.0824775	0.0859208	0.0867642	0.0902433	0.0918717	0.0917783	0.09237	-0.0175225	-0.0187283	-0.0143592	-0.0159342	-0.0131533	-0.0131883	-0.0115283
-75	0.282917	0.282917	0.282917	0.282917	0.282917	0.282917			0.182917	0.188898	0.188353	0.190131	0.190099	0.19065	0.188756		0.0829167	0.085975	0.0868742	0.0906675	0.0927475	0.0919608	0.0934708	-0.0170833	-0.0184817	-0.0135483	-0.0156067	-0.0130025	-0.0132708	-0.0112017
-74.8	0.283405	0.283707	0.284224	0.283707	0.283429	0.283659			0.183405	0.189625	0.189167	0.191218	0.191299	0.191277	0.189867		0.083405	0.08611	0.0870508	0.0910525	0.0934233	0.0929308	0.0941025	-0.016595	-0.01802	-0.0127642	-0.0152867	-0.01256	-0.0131308	-0.0109742
-74.6	0.283841	0.284313	0.284822	0.284351	0.284049	0.284357			0.183841	0.190348	0.190303	0.192221	0.192841	0.192382	0.190999		0.0838408	0.0863725	0.08737	0.0909517	0.0937767	0.093665	0.0949458	-0.0161592	-0.0172675	-0.0118425	-0.0147158	-0.0122325	-0.0127525	-0.0108158
-74.4	0.284461	0.285115	0.285467	0.284942	0.284745	0.285003			0.184461	0.190858	0.191363	0.193392	0.193961	0.193383	0.192153		0.0844608	0.0866583	0.0876492	0.0909958	0.0942983	0.0941625	0.0956633	-0.0155392	-0.016275	-0.01144	-0.0140758	-0.0119025	-0.0122092	-0.0105717
-74.2	0.284951	0.285832	0.286648	0.285456	0.285671	0.285717			0.184951	0.191773	0.192291	0.194279	0.194913	0.194647	0.193328		0.0849508	0.0868158	0.088075	0.0913233	0.094775	0.0950942	0.0965125	-0.0150492	-0.0156692	-0.0113258	-0.0135258	-0.0113167	-0.0114317	-0.01039
-74	0.285217	0.286733	0.287434	0.286411	0.286524	0.286629			0.185217	0.192273	0.192887	0.195189	0.195736	0.195805	0.194518		0.0852167	0.0868783	0.0882625	0.0919908	0.0952017	0.0956092	0.0975092	-0.0147833	-0.0149667	-0.0110725	-0.0133142	-0.0108892	-0.0107675	-0.00987167
-73.8	0.285417	0.28789	0.288255	0.287021	0.287433	0.287349			0.185417	0.192843	0.193768	0.195963	0.196759	0.197118	0.195726		0.0854167	0.0872575	0.0890183	0.0924092	0.0958592	0.0959775	0.09837	-0.0145833	-0.0142317	-0.0107383	-0.0130233	-0.010425	-0.0107225	-0.00958667
-73.6	0.285879	0.288344	0.28921	0.287787	0.288328	0.288376			0.185879	0.193515	0.194295	0.196551	0.19746	0.198272	0.196947		0.0858792	0.0879283	0.0896808	0.0927267	0.0959058	0.0965508	0.0990842	-0.0141208	-0.0136933	-0.0108925	-0.0126983	-0.0100192	-0.0107267	-0.00934167
-73.4	0.286637	0.289072	0.290044	0.288493	0.289273	0.289296			0.186637	0.194355	0.19485	0.197106	0.198565	0.199462	0.198182		0.0866367	0.0881183	0.09041	0.0930742	0.0964267	0.09696	0.0995433	-0.0133633	-0.0130867	-0.0110692	-0.0123325	-0.0095325	-0.0110233	-0.0090975
-73.2	0.287115	0.289811	0.291102	0.289505	0.290507	0.290202			0.187115	0.19492	0.195558	0.197742	0.199618	0.200705	0.199425		0.087115	0.0886875	0.0904658	0.0936317	0.0970483	0.0972367	0.100092	-0.012885	-0.0127517	-0.0110892	-0.0116558	-0.00905167	-0.01099	-0.00893667
-73	0.287794	0.290998	0.291537	0.290314	0.29155	0.290882			0.187794	0.195674	0.196062	0.197946	0.200625	0.201932	0.200674		0.0877942	0.0892542	0.090645	0.0941583	0.0975042	0.0976342	0.100608	-0.0122058	-0.0123275	-0.0110483	-0.0111942	-0.00862833	-0.0110208	-0.00859833
-72.8	0.288281	0.291478	0.29254	0.291431	0.292287	0.291759			0.188281	0.196375	0.196561	0.198617	0.201542	0.203056	0.201926		0.0882808	0.0900983	0.0906883	0.0944692	0.0980042	0.0981142	0.100797	-0.0117192	-0.0117058	-0.0108633	-0.0107175	-0.00826083	-0.0107725	-0.0083975
-72.6	0.288836	0.292626	0.293091	0.292395	0.292889	0.292352			0.188836	0.196947	0.197299	0.199482	0.202258	0.204218	0.203174		0.0888358	0.0909583	0.090855	0.0948208	0.0981517	0.0985558	0.1011	-0.0111642	-0.0110883	-0.010185	-0.01016	-0.0073875	-0.00989417	-0.008245
-72.4	0.289172	0.29376	0.293948	0.293028	0.293438	0.293286			0.189172	0.197588	0.198024	0.200118	0.203511	0.20519	0.204418		0.0891725	0.091765	0.0913392	0.0953892	0.098335	0.0990158	0.101213	-0.0108275	-0.0101967	-0.00938417	-0.009655	-0.006855	-0.00892417	-0.00808833
-72.2	0.289838	0.294472	0.294942	0.294259	0.294472	0.294088			0.189838	0.197834	0.198777	0.200937	0.204017	0.20621	0.20565		0.0898383	0.0925883	0.09186	0.0957317	0.0983933	0.099455	0.101184	-0.0101617	-0.00928917	-0.00852333	-0.009085	-0.00597583	-0.00789333	-0.00753667
-72	0.290441	0.295446	0.295965	0.295451	0.295171	0.29494			0.190441	0.198269	0.199316	0.201783	0.205183	0.207327	0.206868		0.0904408	0.09283	0.0926375	0.0960525	0.0986767	0.0995708	0.101232	-0.00955917	-0.00844833	-0.00743167	-0.00857667	-0.00558417	-0.00690167	-0.006885
-71.8	0.291672	0.296747	0.297061	0.296283	0.296074	0.29565			0.191672	0.198658	0.199711	0.202634	0.205972	0.208343	0.208066		0.0916717	0.0932558	0.0934775	0.0961792	0.0990233	0.0997292	0.101162	-0.00832833	-0.00791833	-0.00605	-0.00770083	-0.00500083	-0.00609833	-0.00628333
-71.6	0.292642	0.297315	0.297719	0.297472	0.296469	0.296524			0.192642	0.198871	0.200266	0.203466	0.206849	0.209261	0.209238		0.0926417	0.0936925	0.0944217	0.0966625	0.0998775	0.09979	0.101383	-0.00735833	-0.00723417	-0.005175	-0.00701	-0.00435167	-0.00507583	-0.00576083
-71.4	0.293421	0.29846	0.299097	0.298832	0.297243	0.297346			0.193421	0.199398	0.200743	0.204238	0.207142	0.210387	0.21038		0.0934208	0.0942808	0.0952817	0.0970933	0.100285	0.0998383	0.101483	-0.00657917	-0.00657833	-0.00415417	-0.006595	-0.004075	-0.004455	-0.00512417
-71.2	0.294534	0.299248	0.299954	0.299748	0.298096	0.29827			0.194534	0.199729	0.20128	0.204971	0.208045	0.211353	0.211485		0.0945342	0.0951792	0.0960458	0.09766	0.101053	0.100109	0.101753	-0.00546583	-0.00606167	-0.00327667	-0.0061075	-0.00398167	-0.00442667	-0.00451833
-71	0.295648	0.300106	0.30122	0.300943	0.29896	0.299098			0.195648	0.200215	0.201525	0.205542	0.208398	0.212039	0.212548		0.0956483	0.0963033	0.0968992	0.0982917	0.101358	0.100233	0.101898	-0.00435167	-0.00564667	-0.00283	-0.005755	-0.00386167	-0.004285	-0.0037225
-70.8	0.296588	0.301137	0.302252	0.301613	0.299599	0.300223			0.196588	0.200895	0.201817	0.205608	0.2088	0.212648	0.213562		0.0965883	0.0971942	0.09717	0.0988533	0.101832	0.100447	0.101968	-0.00341167	-0.0052425	-0.00266083	-0.00529917	-0.003725	-0.00393833	-0.00341583
-70.6	0.297131	0.302151	0.303394	0.302645	0.300547	0.301661			0.197131	0.201491	0.202108	0.205877	0.209231	0.213023	0.214522		0.0971308	0.0982992	0.0976408	0.0995933	0.102428	0.100726	0.102118	-0.00286917	-0.00474083	-0.00235083	-0.00480667	-0.00366	-0.0035925	-0.00318417
-70.4	0.298224	0.303227	0.304316	0.303501	0.301807	0.302616			0.198224	0.202247	0.20233	0.206199	0.209785	0.213462	0.21542		0.0982242	0.0989483	0.0983733	0.100306	0.102987	0.100848	0.102003	-0.00177583	-0.00413583	-0.0018425	-0.00431333	-0.003265	-0.00311417	-0.00299917
-70.2	0.298932	0.304302	0.304969	0.304475	0.303271	0.303211			0.198933	0.20273	0.20256	0.206429	0.210361	0.213996	0.216253		0.0989325	0.0996483	0.09885	0.100782	0.10377	0.101175	0.102233	-0.0010675	-0.00379917	-0.0014525	-0.00377833	-0.0025725	-0.00257167	-0.00282583
-70	0.299982	0.305119	0.305652	0.305385	0.304862	0.303699			0.199983	0.203245	0.202792	0.206619	0.211027	0.214261	0.217016		0.0999825	0.09984	0.0994608	0.101016	0.104788	0.101523	0.102563	-1.75e-05	-0.00348833	-0.000904167	-0.00325333	-0.00216	-0.00193917	-0.00248917
-69.8	0.300432	0.306135	0.306567	0.306443	0.306302	0.304473			0.200433	0.204021	0.203219	0.207088	0.211365	0.214576	0.217705		0.100432	0.100343	0.100031	0.101381	0.105537	0.101746	0.102867	0.0004325	-0.00313667	-0.000384167	-0.00308083	-0.001725	-0.00126667	-0.00169917
-69.6	0.301446	0.307078	0.307297	0.307482	0.307674	0.305462			0.201446	0.204415	0.203692	0.207368	0.211351	0.21484	0.218317		0.101446	0.10109	0.100385	0.102003	0.106163	0.102136	0.10343	0.00144583	-0.00257	8.16667e-05	-0.00277167	-0.00126167	-0.0005425	-0.0014175
-69.4	0.302337	0.307787	0.308372	0.308448	0.309097	0.306596			0.202338	0.204827	0.204165	0.207639	0.211578	0.21512	0.218852		0.102337	0.101351	0.100893	0.102229	0.106837	0.102282	0.103743	0.0023375	-0.002195	0.000499167	-0.00181667	-0.00101417	7.83333e-05	-0.000330833
-69.2	0.30313	0.308183	0.309331	0.309733	0.310597	0.308553			0.20313	0.205286	0.20472	0.207913	0.211831	0.215457	0.219309		0.10313	0.101833	0.101565	0.102629	0.106682	0.102593	0.104238	0.00313	-0.00133583	0.00100167	-0.0014375	-0.001335	0.000510833	0.00027
-69	0.303756	0.308887	0.310054	0.310864	0.312117	0.310055			0.203756	0.205871	0.20506	0.208438	0.212109	0.215681	0.21969		0.103756	0.101791	0.102426	0.103001	0.106534	0.102898	0.104728	0.00375583	-0.000606667	0.00173417	-0.00109167	-0.00114417	0.0011525	0.0009125
-68.8	0.30422	0.309424	0.311003	0.311603	0.313183	0.311553			0.20422	0.206185	0.205636	0.208984	0.21241	0.215774	0.219998		0.10422	0.101578	0.103471	0.103507	0.106411	0.103438	0.105196	0.00422	6.91667e-05	0.00247917	-0.00047	-0.00111417	0.00174333	0.0016
-68.6	0.304903	0.309687	0.312151	0.312822	0.314048	0.312597			0.204903	0.206762	0.205953	0.209184	0.212991	0.215912	0.220238		0.104903	0.101473	0.104782	0.104104	0.106539	0.104051	0.105292	0.00490333	0.000414167	0.00277583	0.000143333	-0.000916667	0.00236	0.002435
-68.4	0.305665	0.310541	0.313252	0.313765	0.315163	0.313634			0.205665	0.207313	0.206432	0.209817	0.213178	0.216144	0.220415		0.105665	0.101574	0.10594	0.104677	0.106584	0.104428	0.105336	0.005665	0.00115583	0.00332333	0.000784167	-0.000270833	0.0027875	0.00327833
-68.2	0.306406	0.311341	0.313665	0.314625	0.316065	0.314556			0.206406	0.208034	0.206948	0.210042	0.213395	0.216357	0.220536		0.106406	0.102341	0.106993	0.105389	0.106637	0.105146	0.10574	0.00640583	0.00194667	0.00389667	0.00174583	0.000575	0.00313833	0.00405917
-68	0.307249	0.312225	0.314487	0.315497	0.316791	0.315536			0.207249	0.208691	0.207309	0.210288	0.213523	0.216464	0.220608		0.107249	0.102864	0.107543	0.106504	0.106855	0.105752	0.106198	0.00724917	0.0024725	0.0047425	0.002335	0.00160833	0.00314667	0.0045125
-67.8	0.308048	0.312817	0.315031	0.316416	0.317802	0.316451			0.208048	0.209104	0.20802	0.210577	0.213688	0.216602	0.220639		0.108048	0.103952	0.108658	0.106832	0.107396	0.106372	0.106328	0.00804833	0.0032625	0.00527083	0.002985	0.002525	0.0037225	0.0050425
-67.6	0.308372	0.313306	0.315725	0.317218	0.318663	0.317293			0.208372	0.209448	0.208648	0.21102	0.214046	0.216743	0.22064		0.108372	0.104963	0.109434	0.107517	0.107852	0.10701	0.106771	0.0083725	0.0036625	0.00566083	0.00345917	0.003565	0.0046	0.005495
-67.4	0.308991	0.313852	0.316159	0.317925	0.319507	0.318617			0.208991	0.210115	0.209314	0.211244	0.214215	0.216792	0.22062		0.108991	0.1063	0.110309	0.107977	0.108457	0.107612	0.107253	0.00899083	0.0040275	0.00581583	0.00402833	0.00471583	0.005625	0.00618
-67.2	0.309744	0.313711	0.316763	0.318114	0.320308	0.320025			0.209744	0.21055	0.20993	0.211426	0.214448	0.21683	0.220589		0.109744	0.107557	0.110701	0.108668	0.109256	0.10816	0.107751	0.00974417	0.0044275	0.00664833	0.00458333	0.0057	0.00670167	0.00669833
-67	0.310278	0.314216	0.31756	0.318788	0.320946	0.321007			0.210278	0.210948	0.210448	0.211757	0.214696	0.216752	0.220559		0.110278	0.108564	0.110663	0.109024	0.109969	0.108413	0.108243	0.0102783	0.00484083	0.00718917	0.005475	0.00666583	0.00739167	0.00726417
-66.8	0.310421	0.314291	0.317475	0.319201	0.321397	0.321863			0.210421	0.211094	0.210732	0.211908	0.214826	0.216589	0.220541		0.110421	0.109109	0.110474	0.109385	0.11098	0.108683	0.108602	0.0104208	0.00560167	0.00828417	0.00646	0.00715	0.007495	0.007925
-66.6	0.310618	0.314418	0.317958	0.319724	0.321794	0.322387			0.210618	0.211648	0.21155	0.212088	0.215169	0.216567	0.220544		0.110618	0.109416	0.109983	0.109454	0.111222	0.109256	0.109072	0.0106183	0.00605667	0.00920583	0.00711583	0.00789	0.00770917	0.0086725
-66.4	0.31099	0.314723	0.318541	0.320226	0.322198	0.323031			0.21099	0.212146	0.212019	0.212359	0.21557	0.216668	0.220575		0.11099	0.109732	0.10996	0.109679	0.111584	0.109486	0.109728	0.01099	0.00694333	0.0095975	0.0077475	0.00852917	0.00772917	0.00961667
-66.2	0.311327	0.315114	0.318805	0.3208	0.322462	0.32342			0.211327	0.212598	0.212575	0.212785	0.215737	0.216769	0.220639		0.111327	0.110398	0.109873	0.10998	0.111654	0.109831	0.110356	0.0113267	0.00773583	0.00990417	0.00807167	0.0091875	0.00796167	0.0104025
-66	0.311442	0.31527	0.319127	0.321284	0.322862	0.323553			0.211442	0.213027	0.213044	0.213172	0.216091	0.21685	0.220738		0.111442	0.111249	0.109885	0.110409	0.111961	0.110105	0.110842	0.0114417	0.00860417	0.0103567	0.00865	0.00989417	0.00886667	0.0112592
-65.8	0.311842	0.315275	0.318784	0.321554	0.323288	0.323753			0.211842	0.213486	0.213622	0.213664	0.216194	0.217162	0.220867		0.111842	0.112074	0.10994	0.11054	0.112088	0.11037	0.111287	0.0118417	0.009445	0.0107992	0.00875917	0.0107875	0.00940917	0.0115525
-65.6	0.312063	0.315008	0.318717	0.321586	0.323402	0.32388			0.212062	0.21384	0.213862	0.214023	0.216652	0.217147	0.221019		0.112062	0.113453	0.109753	0.110497	0.112292	0.110637	0.11193	0.0120625	0.00998167	0.0109575	0.00901167	0.0122525	0.0105233	0.01181
-65.4	0.312327	0.315269	0.319005	0.321642	0.323262	0.324281			0.212327	0.214132	0.214389	0.2146	0.216822	0.217301	0.221186		0.112327	0.114344	0.10947	0.110439	0.112518	0.110823	0.112245	0.0123267	0.01052	0.0114392	0.00932333	0.01356	0.0111358	0.0120225
-65.2	0.31263	0.315235	0.319301	0.32152	0.323167	0.324398			0.21263	0.214359	0.214766	0.214725	0.21717	0.217378	0.221354		0.11263	0.114993	0.109402	0.110467	0.112704	0.111067	0.1129	0.01263	0.01096	0.0117758	0.009705	0.0147942	0.0115725	0.0120117
-65	0.312995	0.31525	0.319373	0.32126	0.323195	0.324684			0.212995	0.214597	0.215083	0.214881	0.217738	0.217276	0.221511		0.112995	0.11536	0.109453	0.110751	0.112832	0.111047	0.113362	0.012995	0.0109725	0.01233	0.00981333	0.0159917	0.0121875	0.0121225
-64.8	0.313372	0.315809	0.31934	0.321037	0.323133	0.324869			0.213372	0.214868	0.215522	0.215051	0.217897	0.217462	0.221643		0.113373	0.115447	0.109548	0.111413	0.113246	0.111096	0.11354	0.0133725	0.0112033	0.0128042	0.0099375	0.01639	0.0127075	0.0122117
-64.6	0.313847	0.316128	0.31916	0.320952	0.323083	0.325105			0.213847	0.215241	0.215647	0.215039	0.218069	0.217664	0.221744		0.113847	0.115725	0.109448	0.112084	0.113878	0.111348	0.113564	0.0138467	0.0113667	0.0134675	0.0102208	0.0173617	0.0134683	0.0124417
-64.4	0.31441	0.316312	0.318817	0.32062	0.322938	0.325047			0.21441	0.215492	0.215748	0.214949	0.218178	0.217906	0.221806		0.11441	0.11627	0.10955	0.112579	0.114415	0.111568	0.113638	0.01441	0.0114717	0.0143858	0.0102575	0.0178425	0.0137533	0.012805
-64.2	0.315037	0.316312	0.318493	0.320526	0.322535	0.324877			0.215037	0.215745	0.216128	0.214948	0.218423	0.218098	0.22183		0.115037	0.116741	0.109373	0.112796	0.114893	0.11202	0.113822	0.0150367	0.0117775	0.0146858	0.0104058	0.0180967	0.0137492	0.0132833
-64	0.315412	0.316581	0.318453	0.320064	0.322325	0.324628			0.215413	0.216083	0.2163	0.215035	0.2188	0.218314	0.22182		0.115413	0.117027	0.10946	0.112787	0.114934	0.112117	0.11403	0.0154125	0.0122283	0.0151975	0.0105967	0.0182058	0.01344	0.0137933
-63.8	0.315935	0.31637	0.318506	0.319949	0.322326	0.324663			0.215935	0.216163	0.216639	0.215201	0.218912	0.21842	0.221785		0.115935	0.116996	0.10969	0.112897	0.115187	0.112412	0.114336	0.015935	0.0126975	0.0157625	0.0106492	0.0182658	0.0130217	0.0142108
-63.6	0.3166	0.31651	0.318418	0.319528	0.322319	0.324656			0.2166	0.216428	0.216883	0.215319	0.219237	0.218372	0.221737		0.1166	0.117017	0.109997	0.113063	0.115352	0.112715	0.114587	0.0166	0.0131867	0.0158017	0.0107558	0.0183808	0.0129142	0.0143975
-63.4	0.316808	0.316418	0.318305	0.319805	0.322267	0.324453			0.216808	0.216555	0.217204	0.215573	0.219403	0.218524	0.221688		0.116808	0.116992	0.110477	0.113325	0.115727	0.113094	0.114683	0.0168083	0.0135008	0.015975	0.0109483	0.018385	0.0128942	0.0146467
-63.2	0.317135	0.316591	0.318628	0.319184	0.322013	0.324064			0.217135	0.216659	0.217527	0.215792	0.219431	0.218429	0.221649		0.117135	0.117098	0.110815	0.113665	0.115924	0.113567	0.114739	0.017135	0.0135975	0.0158433	0.0112217	0.0186467	0.0131467	0.0149342
-63	0.317448	0.316293	0.318732	0.319136	0.321968	0.323551			0.217448	0.216982	0.217875	0.216042	0.219548	0.218486	0.221633		0.117448	0.117216	0.111178	0.114111	0.116092	0.113772	0.114997	0.0174483	0.0135708	0.01591	0.0113433	0.01884	0.0137217	0.0150992
-62.8	0.317837	0.316527	0.318955	0.318888	0.321837	0.323185			0.217837	0.217139	0.218193	0.216412	0.219695	0.218621	0.221644		0.117837	0.117565	0.111666	0.114522	0.116367	0.113979	0.115461	0.0178375	0.01358	0.0159375	0.01182	0.0189333	0.0142083	0.0151975
-62.6	0.318028	0.316348	0.318945	0.31863	0.322002	0.322755			0.218028	0.217238	0.218328	0.21649	0.219896	0.218796	0.221687		0.118027	0.117937	0.111871	0.115002	0.11651	0.114166	0.115755	0.0180275	0.0136475	0.0159425	0.0122267	0.0188775	0.01526	0.0153842
-62.4	0.318064	0.316376	0.318479	0.318465	0.321771	0.322392			0.218064	0.217433	0.218218	0.216523	0.219963	0.219067	0.221759		0.118064	0.118316	0.112311	0.115094	0.116859	0.11422	0.115879	0.0180642	0.013885	0.0158158	0.0124533	0.0185133	0.0158767	0.0156275
-62.2	0.318207	0.31618	0.318491	0.318283	0.321358	0.321471			0.218207	0.217598	0.218186	0.216575	0.219953	0.21931	0.22186		0.118207	0.11838	0.112917	0.115304	0.117329	0.114416	0.115858	0.0182075	0.0140817	0.0158158	0.01273	0.0184292	0.0156933	0.015615
-62	0.31843	0.316129	0.318126	0.318063	0.320447	0.320329			0.21843	0.217638	0.218252	0.216428	0.220022	0.219457	0.221982		0.11843	0.118177	0.113462	0.115458	0.117477	0.11476	0.115197	0.01843	0.0143258	0.0162758	0.01283	0.018415	0.0154558	0.0154933
-61.8	0.31859	0.315817	0.317975	0.318041	0.319756	0.319503			0.21859	0.217583	0.218381	0.216573	0.220186	0.219505	0.222119		0.11859	0.118009	0.113823	0.115538	0.117761	0.115151	0.114831	0.01859	0.0145158	0.0169183	0.0130383	0.0186383	0.0150325	0.0154075
-61.6	0.318754	0.315701	0.317882	0.317696	0.319469	0.31927			0.218754	0.21763	0.21827	0.21676	0.220263	0.219399	0.222263		0.118754	0.117803	0.113917	0.115624	0.117886	0.115405	0.114674	0.0187542	0.01489	0.0176217	0.0131875	0.0188108	0.0149275	0.0154925
-61.4	0.318848	0.315708	0.317635	0.317278	0.319202	0.319319			0.218848	0.217702	0.218223	0.216905	0.220345	0.219229	0.222411		0.118848	0.117862	0.114267	0.115677	0.117818	0.11559	0.114753	0.0188483	0.0152708	0.0179492	0.0131225	0.01871	0.0152467	0.0155475
-61.2	0.318649	0.315647	0.317561	0.316783	0.319205	0.319406			0.218649	0.21761	0.218289	0.217034	0.220347	0.218928	0.222556		0.118649	0.117821	0.1146	0.115733	0.117902	0.115644	0.115194	0.0186492	0.0153442	0.0179958	0.01298	0.0187583	0.01561	0.015435
-61	0.318663	0.315815	0.317507	0.31664	0.319598	0.319427			0.218663	0.217597	0.218273	0.217313	0.220443	0.218807	0.222696		0.118663	0.117556	0.114943	0.115661	0.117966	0.115513	0.115695	0.0186625	0.0153467	0.0179308	0.0128967	0.0188975	0.0163467	0.0155675
-60.8	0.318693	0.316018	0.317517	0.316462	0.319795	0.319307			0.218693	0.217454	0.218452	0.217469	0.220495	0.218718	0.22283		0.118693	0.117199	0.11509	0.115383	0.118088	0.115408	0.115968	0.0186933	0.01517	0.0179442	0.0128292	0.0193933	0.0168625	0.0157058
-60.6	0.318695	0.316297	0.317394	0.316509	0.320142	0.319269			0.218695	0.217507	0.218617	0.217688	0.220597	0.218647	0.222959		0.118695	0.116801	0.115478	0.115294	0.118076	0.115253	0.116451	0.018695	0.0149275	0.0179025	0.0128792	0.020105	0.0176075	0.0160125
-60.4	0.31863	0.316308	0.317123	0.316543	0.320147	0.319285			0.21863	0.217605	0.218722	0.217748	0.220713	0.218578	0.223085		0.11863	0.116658	0.115718	0.115367	0.118081	0.115141	0.116575	0.01863	0.0147633	0.0180483	0.0131133	0.0201542	0.018035	0.01632
-60.2	0.318662	0.316285	0.317052	0.316665	0.319776	0.319237			0.218662	0.217835	0.218807	0.21761	0.220917	0.218543	0.223208		0.118662	0.116703	0.115748	0.11536	0.118228	0.115099	0.116886	0.0186617	0.0147642	0.0180608	0.0133592	0.0200375	0.0182933	0.0164358
-60	0.318499	0.31627	0.317155	0.316804	0.319063	0.319195			0.218499	0.218083	0.218854	0.217562	0.221023	0.218502	0.223329		0.118499	0.1168	0.115731	0.114937	0.118382	0.115071	0.117052	0.0184992	0.0148408	0.01799	0.0137692	0.0197967	0.0183433	0.0158183
-59.8	0.318532	0.316234	0.317279	0.316897	0.318646	0.318996			0.218532	0.218188	0.218953	0.217474	0.221012	0.218466	0.223447		0.118532	0.116788	0.115807	0.114568	0.118538	0.115123	0.117277	0.0185317	0.0149167	0.0177408	0.0140917	0.0195008	0.0184758	0.0154442
-59.6	0.318362	0.316125	0.317128	0.316917	0.318253	0.318434			0.218362	0.218273	0.219004	0.217492	0.221037	0.218511	0.223562		0.118362	0.116559	0.115626	0.114129	0.119011	0.115076	0.117268	0.0183625	0.0150767	0.0173133	0.0143117	0.0195892	0.01882	0.0151067
-59.4	0.318242	0.316065	0.317413	0.316901	0.318163	0.317737			0.218242	0.218564	0.219186	0.217742	0.221072	0.218495	0.223673		0.118242	0.11627	0.115907	0.113675	0.119384	0.115028	0.11709	0.0182417	0.0156342	0.0171517	0.0143658	0.0196058	0.0190183	0.0151517
-59.2	0.317788	0.316149	0.317184	0.316825	0.31823	0.317504			0.217787	0.218565	0.219427	0.217769	0.221003	0.218466	0.223778		0.117788	0.116279	0.115882	0.113507	0.119895	0.114952	0.117065	0.0177875	0.0159192	0.01717	0.0141617	0.0195842	0.0188283	0.01536
-59	0.317377	0.31621	0.316914	0.316716	0.318253	0.317305			0.217377	0.218667	0.219644	0.217739	0.221068	0.218399	0.223879		0.117377	0.116176	0.115602	0.113726	0.120099	0.114822	0.116909	0.0173767	0.0159758	0.0174725	0.0138442	0.019205	0.0183308	0.0159583
-58.8	0.317343	0.316298	0.317118	0.316597	0.317943	0.317293			0.217342	0.218507	0.219879	0.217583	0.221007	0.21816	0.223981		0.117343	0.116331	0.115305	0.114003	0.120144	0.114889	0.116974	0.0173425	0.016135	0.0176758	0.013505	0.0182742	0.0179442	0.0164175
-58.6	0.317454	0.316435	0.317111	0.31653	0.317974	0.31757			0.217454	0.218333	0.219881	0.217547	0.221003	0.218036	0.224091		0.117454	0.116581	0.115138	0.114437	0.119832	0.114753	0.116913	0.0174542	0.0161433	0.0178633	0.01361	0.01812	0.0180192	0.0165525
-58.4	0.317667	0.316622	0.31721	0.316482	0.31781	0.317849			0.217667	0.218132	0.220062	0.217705	0.221092	0.218083	0.224221		0.117667	0.116523	0.115124	0.114841	0.119395	0.114666	0.11675	0.0176667	0.0161008	0.01802	0.0137808	0.01808	0.0183533	0.0167917
-58.2	0.318006	0.316698	0.317449	0.316441	0.317866	0.317965			0.218006	0.218151	0.220457	0.217888	0.221252	0.21833	0.224387		0.118006	0.116473	0.11521	0.115256	0.119243	0.114615	0.116515	0.0180058	0.01635	0.0182475	0.0138433	0.018425	0.019065	0.0170883
-58	0.318559	0.316983	0.31754	0.316298	0.31789	0.317817			0.218559	0.218427	0.220425	0.218087	0.221455	0.218457	0.224605		0.118559	0.116706	0.115544	0.11575	0.119097	0.11464	0.116429	0.0185592	0.0166675	0.0185342	0.0138342	0.01889	0.0197283	0.0176167
-57.8	0.318934	0.317032	0.317393	0.316089	0.3181	0.317642			0.218934	0.218858	0.220589	0.218479	0.221824	0.21866	0.224894		0.118934	0.117101	0.115859	0.11602	0.119189	0.114922	0.116287	0.0189342	0.0172625	0.0190117	0.0138633	0.0194483	0.0203475	0.0180883
-57.6	0.319143	0.317226	0.317595	0.316083	0.31868	0.317671			0.219143	0.219626	0.220773	0.218733	0.222256	0.218938	0.225272		0.119143	0.11763	0.116099	0.116127	0.119343	0.115158	0.116415	0.0191433	0.0172525	0.0194108	0.0139633	0.0199833	0.0204025	0.0186583
-57.4	0.319402	0.317456	0.317682	0.316056	0.319183	0.317918			0.219402	0.220002	0.221023	0.219078	0.222655	0.219293	0.225753		0.119402	0.118109	0.11651	0.116237	0.1196	0.115472	0.116352	0.0194017	0.0172517	0.01972	0.0139725	0.0211817	0.020425	0.0191758
-57.2	0.319665	0.317759	0.318094	0.316091	0.319518	0.31839			0.219665	0.220334	0.221296	0.219616	0.22314	0.219908	0.226349		0.119665	0.118682	0.11667	0.116377	0.120258	0.115906	0.11663	0.019665	0.0173258	0.0195942	0.0142008	0.02193	0.0206025	0.0196333
-57	0.319995	0.318231	0.318785	0.316296	0.319538	0.318987			0.219995	0.220838	0.221746	0.219843	0.223784	0.22041	0.22707		0.119995	0.118887	0.117318	0.116667	0.121064	0.116507	0.117089	0.019995	0.0174658	0.0197308	0.0145058	0.02288	0.0209958	0.0197283
-56.8	0.320625	0.318461	0.31926	0.316578	0.319375	0.319206			0.220625	0.221419	0.222305	0.220122	0.224293	0.221168	0.22792		0.120625	0.119282	0.118102	0.117148	0.122068	0.116931	0.117822	0.020625	0.0177042	0.0198733	0.0147675	0.0230775	0.0212458	0.0202525
-56.6	0.321669	0.319213	0.319978	0.317018	0.319258	0.319253			0.221669	0.222006	0.22301	0.220603	0.225082	0.221499	0.228901		0.121669	0.119758	0.11922	0.117453	0.123018	0.117395	0.118528	0.0216692	0.018355	0.0203733	0.0151983	0.0231233	0.0213467	0.020795
-56.4	0.322455	0.319636	0.32045	0.317636	0.319173	0.319424			0.222455	0.223044	0.223827	0.221482	0.225833	0.222087	0.230015		0.122455	0.120437	0.119999	0.117749	0.123622	0.117452	0.119038	0.022455	0.0189983	0.0216825	0.0155208	0.0229958	0.0214542	0.0216717
-56.2	0.323801	0.32067	0.321248	0.318006	0.319572	0.31951			0.223801	0.223982	0.224883	0.222543	0.226689	0.223345	0.231258		0.123801	0.12169	0.120275	0.118237	0.124679	0.11787	0.119512	0.0238008	0.0197267	0.02218	0.0160992	0.02301	0.0215533	0.02276
-56	0.325225	0.321587	0.322118	0.319063	0.320511	0.320426			0.225225	0.225213	0.225442	0.223722	0.227844	0.224555	0.232628		0.125225	0.122747	0.120941	0.118846	0.125505	0.118648	0.119983	0.025225	0.0205408	0.0228375	0.0170583	0.0236033	0.0223308	0.0236092
-55.8	0.326615	0.322752	0.323202	0.32006	0.321855	0.321347			0.226615	0.226327	0.226367	0.224966	0.228878	0.225848	0.234121		0.126615	0.124024	0.122192	0.119457	0.126507	0.119917	0.120874	0.026615	0.0212483	0.0231642	0.0183042	0.0244717	0.0229833	0.0247708
-55.6	0.328086	0.323946	0.32402	0.321171	0.323204	0.322593			0.228086	0.227568	0.227185	0.225983	0.23008	0.227211	0.235728		0.128086	0.124679	0.123622	0.120362	0.127424	0.121599	0.122318	0.0280858	0.0219675	0.0238383	0.0192808	0.0256825	0.02379	0.0257642
-55.4	0.329411	0.325078	0.325219	0.32248	0.324853	0.323605			0.229411	0.229513	0.228628	0.227205	0.231087	0.228723	0.237443		0.129411	0.125608	0.125714	0.121663	0.128513	0.122579	0.124124	0.0294108	0.0231933	0.0245342	0.0206608	0.0267908	0.02451	0.0270125
-55.2	0.330843	0.32628	0.326575	0.323953	0.326468	0.32468			0.230843	0.23094	0.229969	0.228527	0.232525	0.230362	0.239258		0.130843	0.127196	0.126873	0.122725	0.130471	0.124143	0.125952	0.0308433	0.0244108	0.0254225	0.0220133	0.0278367	0.0256758	0.0280092
-55	0.332435	0.32795	0.327881	0.325213	0.328172	0.325923			0.232435	0.233092	0.231624	0.230302	0.234095	0.232162	0.241164		0.132435	0.129044	0.128734	0.123949	0.131615	0.125486	0.127287	0.032435	0.0258267	0.0268233	0.0233008	0.0287125	0.0278358	0.02918
-54.8	0.33428	0.32931	0.329668	0.326448	0.329845	0.326883			0.23428	0.235187	0.233579	0.232019	0.235806	0.234063	0.243149		0.13428	0.130653	0.13034	0.12568	0.133403	0.126891	0.128766	0.03428	0.02727	0.0279725	0.0247492	0.03014	0.0291167	0.030905
-54.6	0.336612	0.330838	0.33154	0.328124	0.331426	0.328039			0.236612	0.237259	0.235597	0.233783	0.238	0.235904	0.245202		0.136612	0.132963	0.132078	0.127566	0.135326	0.128592	0.130362	0.0366117	0.028515	0.0291333	0.0263325	0.0319358	0.0307008	0.0327992
-54.4	0.338617	0.332668	0.333298	0.329817	0.332594	0.32954			0.238617	0.239682	0.237922	0.235775	0.240464	0.238248	0.247309		0.138617	0.135277	0.134054	0.129183	0.137194	0.130198	0.132305	0.0386167	0.030135	0.0308192	0.0286017	0.0340433	0.0319833	0.035055
-54.2	0.340743	0.334538	0.335447	0.332041	0.333829	0.331147			0.240743	0.241783	0.240224	0.238001	0.242451	0.240417	0.249457		0.140743	0.137659	0.135943	0.130882	0.139332	0.13179	0.134856	0.0407433	0.0322158	0.0326317	0.0306867	0.0363967	0.0332525	0.0372383
-54	0.342521	0.336738	0.337749	0.334088	0.335899	0.33341			0.242521	0.244128	0.242648	0.240225	0.245047	0.242605	0.251634		0.142521	0.139961	0.137517	0.132688	0.141263	0.133227	0.137178	0.0425208	0.0340225	0.0350475	0.0324692	0.0381842	0.0346983	0.0394242
-53.8	0.344847	0.338725	0.339771	0.336092	0.337337	0.335536			0.244847	0.24617	0.245193	0.242772	0.247371	0.244951	0.253826		0.144847	0.141652	0.139214	0.134083	0.143503	0.13498	0.139485	0.0448467	0.0358275	0.0374575	0.0351767	0.0394108	0.0368408	0.0413342
-53.6	0.346857	0.340727	0.341737	0.338232	0.338913	0.33779			0.246857	0.247864	0.247885	0.245219	0.249645	0.247176	0.256018		0.146857	0.142923	0.141143	0.135882	0.144958	0.136684	0.141513	0.0468567	0.0375317	0.0389617	0.0369358	0.0411442	0.038835	0.0428842
-53.4	0.349549	0.342838	0.343409	0.340263	0.340352	0.34003			0.249549	0.250524	0.250308	0.247737	0.251446	0.249152	0.258201		0.149549	0.145011	0.143354	0.138064	0.146996	0.139006	0.143728	0.0495492	0.0393175	0.0410225	0.0393042	0.0434042	0.0412442	0.0450008
-53.2	0.35216	0.344747	0.345505	0.342523	0.341953	0.341598			0.25216	0.252631	0.252364	0.249711	0.253128	0.251433	0.260362		0.15216	0.146939	0.145819	0.140364	0.149137	0.141274	0.146036	0.05216	0.0414875	0.0415642	0.0412642	0.0454317	0.0430392	0.0470658
-53	0.354725	0.346694	0.347098	0.344624	0.343938	0.343382			0.254725	0.254837	0.255079	0.251941	0.255302	0.2536	0.262484		0.154725	0.148737	0.14789	0.143054	0.151528	0.143767	0.148212	0.054725	0.0437692	0.0431908	0.0433808	0.047435	0.044595	0.0495392
-52.8	0.356796	0.348754	0.349215	0.346721	0.34625	0.345125			0.256796	0.257026	0.257333	0.254125	0.257254	0.25583	0.264558		0.156796	0.150515	0.149787	0.145042	0.153746	0.146116	0.149998	0.0567958	0.0460358	0.0455275	0.0455383	0.0493092	0.0461175	0.0519183
-52.6	0.358918	0.350533	0.351253	0.348677	0.348785	0.347186			0.258918	0.259306	0.259545	0.256308	0.259254	0.257887	0.266568		0.158917	0.152421	0.151727	0.14745	0.155904	0.148159	0.152178	0.0589175	0.0479708	0.0478458	0.0478433	0.0505217	0.04793	0.0538758
-52.4	0.361233	0.352456	0.35365	0.350305	0.350641	0.349562			0.261233	0.261296	0.261255	0.258593	0.261823	0.259989	0.268502		0.161233	0.154365	0.153681	0.149287	0.157968	0.149938	0.153778	0.0612333	0.0497617	0.0507192	0.0497008	0.05176	0.0500158	0.0559833
-52.2	0.363346	0.354148	0.355752	0.351967	0.352353	0.351675			0.263346	0.263077	0.263233	0.260921	0.263988	0.262157	0.270351		0.163346	0.156273	0.155261	0.151346	0.159914	0.15238	0.155028	0.0633458	0.05143	0.0529792	0.051495	0.0532183	0.0519417	0.057845
-52	0.365581	0.355751	0.35779	0.353701	0.354195	0.353902			0.265581	0.264828	0.265311	0.262724	0.266144	0.263987	0.272105		0.165581	0.157874	0.156662	0.153426	0.161607	0.15447	0.157054	0.0655808	0.053745	0.0545283	0.0532475	0.0553	0.0535942	0.0592833
-51.8	0.367698	0.356623	0.359443	0.355811	0.355751	0.356062			0.267697	0.266407	0.267126	0.264547	0.267896	0.26579	0.273759		0.167697	0.159375	0.158503	0.155624	0.162835	0.155762	0.158839	0.0676975	0.0555817	0.0566842	0.0553417	0.0575608	0.0552058	0.0609808
-51.6	0.369315	0.358375	0.360939	0.357904	0.3581	0.357897			0.269315	0.267617	0.268867	0.266248	0.269654	0.2675	0.275314		0.169315	0.160381	0.160418	0.157821	0.164548	0.157708	0.16069	0.069315	0.05774	0.0584133	0.0573517	0.0597533	0.0574567	0.06287
-51.4	0.37062	0.360098	0.362532	0.359818	0.359928	0.359529			0.27062	0.269695	0.27039	0.267777	0.271228	0.269173	0.276772		0.17062	0.161622	0.161809	0.159651	0.166017	0.159144	0.162498	0.07062	0.0592725	0.060495	0.059365	0.0613642	0.0593925	0.06409
-51.2	0.372336	0.361793	0.364367	0.360903	0.361816	0.360652			0.272336	0.271219	0.272085	0.268833	0.272812	0.270911	0.278141		0.172336	0.162765	0.163388	0.161782	0.167567	0.160667	0.164052	0.0723358	0.0613667	0.0626633	0.0612425	0.06268	0.0607925	0.0653158
-51	0.373928	0.363277	0.365388	0.362688	0.362942	0.3623			0.273928	0.27249	0.273553	0.270267	0.274573	0.271908	0.279428		0.173928	0.164524	0.165265	0.163746	0.168664	0.162429	0.165387	0.0739283	0.06266	0.0642567	0.06329	0.0643758	0.0626967	0.0667708
-50.8	0.375556	0.364636	0.366853	0.364287	0.364204	0.363798			0.275556	0.273649	0.275074	0.271776	0.276002	0.273527	0.280646		0.175556	0.166428	0.167393	0.16547	0.169651	0.164085	0.166882	0.0755558	0.0642483	0.0657483	0.06457	0.0655258	0.0640467	0.0678558
-50.6	0.37722	0.365465	0.368285	0.365232	0.365626	0.365057			0.27722	0.275223	0.276674	0.272942	0.277452	0.274348	0.281804		0.17722	0.16836	0.168745	0.167237	0.170801	0.165443	0.168297	0.07722	0.0658733	0.0673883	0.0664767	0.0676483	0.0658133	0.0690458
-50.4	0.378383	0.366206	0.369517	0.366323	0.366836	0.367008			0.278382	0.276278	0.278162	0.274151	0.278963	0.275681	0.282914		0.178382	0.169788	0.169994	0.168913	0.172107	0.166925	0.169633	0.0783825	0.0671158	0.0690783	0.0679	0.0694167	0.0671167	0.0703742
-50.2	0.380292	0.367372	0.370553	0.367802	0.368132	0.368445			0.280292	0.277188	0.279169	0.27546	0.279855	0.27678	0.283985		0.180292	0.171177	0.171134	0.169873	0.174088	0.168056	0.171113	0.0802917	0.0681	0.0706067	0.06912	0.0709383	0.0680083	0.07166
-50	0.381742	0.368562	0.371538	0.36903	0.369471	0.369613			0.281743	0.278244	0.280355	0.276948	0.281382	0.277962	0.285027		0.181743	0.172274	0.171776	0.171172	0.17607	0.16939	0.172755	0.0817425	0.0688817	0.0725458	0.0703108	0.0714842	0.0691517	0.072075
[truncated: 5 more columns]

## Sheet: Data Figure 2 S4
S4: 10%DMSO-0.5M SUC																																							B-actual data								B-fitted data
aging at:	-100C								-105C								-110C							-115C															S4: 10%DMSO-0.5M SUC								S4: 10%DMSO-0.5M SUC
storage for:	0 min	30 min	60 min	120 min	180 min	240 min	x min	x min	0 min	30 min	60 min	120 min	180 min	240 min	300 min	x min	0 min	60 min	90 min	120 min	180 min	240 min	x min	0 min	60 min	120 min	180 min	240 min	300 min										storage at -100C		storage at -1055C		storage at -110C		storage at -115C		storage at -100C		storage at -105C
temperature (C)	heat flow (mW/mg)	heat flow (mW/mg)	heat flow (mW/mg)	heat flow (mW/mg)	heat flow (mW/mg)	heat flow (mW/mg)	heat flow (mW/mg)	heat flow (mW/mg)	heat flow (mW/mg)	heat flow (mW/mg)	heat flow (mW/mg)	heat flow (mW/mg)	heat flow (mW/mg)	heat flow (mW/mg)	heat flow (mW/mg)	heat flow (mW/mg)	heat flow (mW/mg)	heat flow (mW/mg)	heat flow (mW/mg)	heat flow (mW/mg)	heat flow (mW/mg)	heat flow (mW/mg)	heat flow (mW/mg)	heat flow (mW/mg)	heat flow (mW/mg)	heat flow (mW/mg)	heat flow (mW/mg)	heat flow (mW/mg)	heat flow (mW/mg)										duration of annealing (min)	delta-H (J/g)	duration of annealing (min)	delta-H (J/g)	duration of annealing (min)	delta-H (J/g)	duration of annealing (min)	delta-H (J/g)	duration of annealing (min)	delta-H (J/g)	duration of annealing (min)
-120	0.210925	0.218949	0.220409	0.218198	0.222498	0.219312			0.110925	0.121685	0.104697	0.118706	0.113765	0.120028	0.105524		0.0109254	0.0186654	0.0166585	0.0134623	0.01506	0.0163969		-0.0890746	-0.0867223	-0.0850115	-0.0839908	-0.0836669	-0.0843662										30	0.0566985	30	0.0479475	60	0.0404341	60	0.0342442	0	0	0
-119.8	0.211665	0.219125	0.220504	0.218401	0.222403	0.219368			0.111665	0.121694	0.104868	0.118665	0.114005	0.120188	0.105696		0.0116654	0.0187992	0.0165815	0.0138008	0.0153223	0.0162823		-0.0883346	-0.0884285	-0.0858346	-0.0867169	-0.0841777	-0.0887723										60	0.122226	60	0.112062	120	0.0435838	120	0.0610121	5	0.035861	5
-119.6	0.21202	0.219513	0.220672	0.21875	0.222262	0.219462			0.11202	0.121429	0.105143	0.118593	0.114183	0.120175	0.10606		0.01202	0.0186969	0.0166638	0.0137915	0.0155454	0.0162208		-0.08798	-0.0885562	-0.0852777	-0.0869254	-0.0838954	-0.0885938										120	0.106745	120	0.103249	180	0.0682379	180	0.0250811	10	0.0467692	10
-119.4	0.212222	0.219845	0.220655	0.219122	0.222289	0.219604			0.112222	0.121445	0.105393	0.118655	0.114117	0.120208	0.1064		0.0122215	0.0186669	0.0167477	0.0138392	0.0160508	0.01625		-0.0877785	-0.0885577	-0.0849515	-0.08704	-0.0837492	-0.0883662										180	0.119024	180	0.153036	240	0.0698933	240	0.0483641	15	0.0545871	15
-119.2	0.21277	0.22005	0.220538	0.219343	0.222384	0.219478			0.11277	0.121269	0.1058	0.118592	0.114158	0.120284	0.106791		0.01277	0.0185915	0.0167554	0.0138523	0.0159831	0.0162315		-0.08723	-0.0885215	-0.0847131	-0.0871162	-0.0835231	-0.0884023										240	0.168061	240	0.118645	300	0.0668799	300	0.0205924	20	0.0608891	20
-119	0.21312	0.220309	0.220187	0.219725	0.222302	0.219561			0.11312	0.121082	0.106128	0.118637	0.113865	0.12026	0.107085		0.01312	0.0186038	0.0168754	0.0138785	0.0162631	0.0162838		-0.08688	-0.0884262	-0.0845131	-0.0872015	-0.0833031	-0.0879392												300	0.164638					25	0.0662565	25
-118.8	0.213414	0.220578	0.219916	0.22004	0.222308	0.219553			0.113414	0.121103	0.106506	0.118722	0.114201	0.120268	0.107463		0.0134138	0.0185092	0.0169931	0.01391	0.0164085	0.01643		-0.0865862	-0.0881315	-0.0839408	-0.0873231	-0.08321	-0.0878585																		30	0.070978	30
-118.6	0.213846	0.220549	0.219705	0.220702	0.222073	0.219588			0.113846	0.121112	0.106805	0.118868	0.114053	0.120358	0.108003		0.0138462	0.0185885	0.0172362	0.0140238	0.0165515	0.0161085		-0.0861538	-0.0879754	-0.0838308	-0.0873885	-0.0831115	-0.0876623																		35	0.0752208	35
-118.4	0.21416	0.220725	0.219588	0.221218	0.222072	0.219624			0.11416	0.121091	0.107133	0.118917	0.114281	0.120362	0.108444		0.01416	0.0183631	0.0174246	0.0143254	0.0168777	0.0160469		-0.08584	-0.0876531	-0.0837131	-0.0875385	-0.0831162	-0.0875785																		40	0.0790917	40
-118.2	0.214333	0.220996	0.219414	0.22172	0.221953	0.219995			0.114333	0.121148	0.107552	0.118754	0.114464	0.120335	0.108964		0.0143331	0.0182469	0.0175446	0.0147285	0.0170685	0.0164831		-0.0856669	-0.0873469	-0.0833708	-0.0875169	-0.0831615	-0.0875423																		45	0.0826636	45
-118	0.214531	0.221655	0.219406	0.221849	0.221838	0.220199			0.114531	0.121246	0.107758	0.118622	0.114707	0.120345	0.10913		0.0145308	0.0186862	0.0178769	0.0146031	0.0172392	0.0163192		-0.0854692	-0.0868754	-0.0833854	-0.0875554	-0.0833715	-0.0873569																		50	0.0859888	50
-117.8	0.214743	0.221982	0.219446	0.222215	0.221802	0.220614			0.114743	0.121364	0.108126	0.118449	0.115145	0.120452	0.109715		0.0147431	0.0184846	0.0180192	0.0143715	0.0172031	0.0163592		-0.0852569	-0.0866246	-0.0830377	-0.0875415	-0.0834338	-0.0873062																		55	0.0891062	55
-117.6	0.215158	0.222232	0.219559	0.222551	0.22196	0.220862			0.115158	0.121322	0.108513	0.118231	0.115392	0.120673	0.110097		0.0151577	0.01888	0.0184162	0.0137723	0.0173446	0.0164562		-0.0848423	-0.0861546	-0.0830408	-0.0874762	-0.0835823	-0.0873354																		60	0.0920457	60
-117.4	0.215505	0.222681	0.219695	0.222918	0.221941	0.221253			0.115505	0.121408	0.108915	0.11832	0.115853	0.120935	0.11051		0.0155046	0.0187985	0.0186108	0.0133415	0.0173985	0.0162969		-0.0844954	-0.0857162	-0.0827338	-0.0872615	-0.08363	-0.0873577																		65	0.0948308	65
-117.2	0.215855	0.222813	0.219778	0.223205	0.221882	0.221352			0.115855	0.121385	0.109151	0.118398	0.116254	0.120957	0.110795		0.0158554	0.0193154	0.0190238	0.0128285	0.0175185	0.0164677		-0.0841446	-0.0852854	-0.0827431	-0.0870577	-0.0834354	-0.0872662																		70	0.0974804	70
-117	0.216212	0.222996	0.220032	0.223295	0.221824	0.221339			0.116212	0.121338	0.109395	0.118618	0.116436	0.121072	0.111072		0.0162115	0.0192346	0.0194323	0.0126977	0.0175315	0.0165169		-0.0837885	-0.0849523	-0.0827423	-0.0867231	-0.0833723	-0.0871446																		75	0.10001	75
-116.8	0.21648	0.223214	0.220148	0.223368	0.221929	0.22143			0.11648	0.121403	0.109777	0.118805	0.117148	0.121066	0.111485		0.01648	0.0192069	0.0197123	0.01246	0.0175477	0.0167992		-0.08352	-0.0846746	-0.0829569	-0.0865331	-0.0832085	-0.0872069																		80	0.102432	80
-116.6	0.216638	0.223296	0.220145	0.223401	0.221932	0.221465			0.116638	0.121512	0.1102	0.119116	0.117182	0.121016	0.111718		0.0166385	0.0194915	0.0198362	0.0124238	0.0178131	0.0167831		-0.0833615	-0.08392	-0.0831469	-0.0864315	-0.0831046	-0.0871677																		85	0.104757	85
-116.4	0.217005	0.223566	0.220395	0.22353	0.222205	0.22167			0.117005	0.121528	0.110469	0.119131	0.117725	0.121089	0.112107		0.0170046	0.0194662	0.02009	0.0126685	0.0177938	0.0169015		-0.0829954	-0.0837277	-0.0831277	-0.0862046	-0.0827369	-0.0872062																		90	0.106995	90
-116.2	0.217325	0.223692	0.220335	0.223661	0.222458	0.222154			0.117325	0.121651	0.110703	0.119104	0.117967	0.121125	0.112396		0.0173246	0.0195185	0.0203331	0.0129415	0.0179031	0.0169985		-0.0826754	-0.0833677	-0.0833638	-0.0858946	-0.0827185	-0.0870731																		95	0.109153	95
-116	0.217478	0.223815	0.220388	0.223874	0.222588	0.222568			0.117478	0.121788	0.111018	0.11915	0.118513	0.121155	0.112622		0.0174785	0.0195038	0.0205131	0.0132623	0.0181531	0.0169038		-0.0825215	-0.0829669	-0.0834792	-0.0856323	-0.0825715	-0.0869131																		100	0.111238	100
-115.8	0.217742	0.223784	0.220472	0.224004	0.222832	0.223145			0.117742	0.121973	0.111589	0.119107	0.118782	0.121172	0.11292		0.0177423	0.0193754	0.0206192	0.01372	0.0183654	0.0171323		-0.0822577	-0.0826685	-0.0833723	-0.0852669	-0.0822415	-0.0866315																		105	0.113256	105
-115.6	0.218041	0.223828	0.220602	0.224333	0.223042	0.223335			0.118041	0.122011	0.111728	0.119273	0.118942	0.121157	0.113116		0.0180408	0.0193131	0.0207685	0.0140769	0.0185415	0.0175408		-0.0819592	-0.0825108	-0.0836762	-0.0850808	-0.0820408	-0.0864192																		110	0.115212	110
-115.4	0.218298	0.223707	0.220834	0.224462	0.223262	0.223415			0.118298	0.121941	0.111998	0.11905	0.119187	0.121258	0.113264		0.0182985	0.0194331	0.0210085	0.0144838	0.0186985	0.01788		-0.0817015	-0.0822838	-0.0833992	-0.0847008	-0.0819054	-0.0864285																		115	0.11711	115
-115.2	0.218448	0.223778	0.220846	0.224795	0.223568	0.22335			0.118448	0.121802	0.112267	0.118947	0.119683	0.121215	0.113438		0.0184485	0.0195438	0.0211554	0.0146469	0.0190377	0.0182731		-0.0815515	-0.08199	-0.0835738	-0.0845915	-0.0817915	-0.0863469																		120	0.118955	120
-115	0.218672	0.223752	0.22098	0.224928	0.223672	0.223207			0.118672	0.121631	0.112618	0.118843	0.119975	0.121362	0.113782		0.0186715	0.0197392	0.0214846	0.0149985	0.0190985	0.0186738		-0.0813285	-0.0817515	-0.0831592	-0.0844015	-0.0817569	-0.0861746																		125	0.12075	125
-114.8	0.218882	0.22397	0.221051	0.225017	0.223552	0.222875			0.118882	0.121705	0.112781	0.118759	0.120264	0.121465	0.114022		0.0188815	0.0197815	0.0218769	0.0152146	0.0193277	0.0187315		-0.0811185	-0.0816215	-0.0828777	-0.08421	-0.0816277	-0.0861677																		130	0.122498	130
-114.6	0.219039	0.224149	0.221037	0.225182	0.223566	0.222608			0.119039	0.121671	0.113008	0.118868	0.120659	0.121502	0.114294		0.0190392	0.0197108	0.02212	0.0154915	0.0194969	0.0189462		-0.0809608	-0.0813815	-0.0829323	-0.0839885	-0.0814331	-0.0861977																		135	0.124202	135
-114.4	0.219048	0.224154	0.22114	0.225104	0.223661	0.222586			0.119048	0.121712	0.113299	0.118875	0.120817	0.121686	0.114628		0.0190485	0.0195038	0.0225092	0.0157346	0.0194985	0.0189562		-0.0809515	-0.0812708	-0.0826831	-0.0839108	-0.0812862	-0.0861862																		140	0.125865	140
-114.2	0.219202	0.224265	0.221335	0.224955	0.223913	0.222675			0.119202	0.121908	0.113451	0.118976	0.121444	0.121815	0.114926		0.0192015	0.0194846	0.0226577	0.0162538	0.0198723	0.0190092		-0.0807985	-0.0813	-0.0825492	-0.08376	-0.0812908	-0.0862738																		145	0.127489	145
-114	0.219151	0.224342	0.221614	0.224845	0.224249	0.22283			0.119151	0.122032	0.113605	0.118918	0.121747	0.121851	0.11511		0.0191508	0.0192492	0.0232046	0.0168023	0.0201062	0.0188869		-0.0808492	-0.0811923	-0.0824562	-0.0837123	-0.0811531	-0.0864669																		150	0.129077	150
-113.8	0.219325	0.224538	0.221811	0.224845	0.2247	0.223126			0.119325	0.121883	0.113752	0.118958	0.122092	0.122105	0.115125		0.0193246	0.0195423	0.02359	0.0170408	0.02022	0.0191062		-0.0806754	-0.0810023	-0.0821262	-0.0835531	-0.0811069	-0.0861931																		155	0.13063	155
-113.6	0.219508	0.224902	0.222124	0.224858	0.224791	0.223443			0.119508	0.121942	0.114247	0.119205	0.122646	0.122412	0.115268		0.0195077	0.0194323	0.0238038	0.0174577	0.0203685	0.0193946		-0.0804923	-0.08115	-0.0820515	-0.0834523	-0.0810808	-0.0862085																		160	0.13215	160
-113.4	0.219508	0.225048	0.222278	0.224856	0.224916	0.224015			0.119508	0.12181	0.114703	0.11936	0.122818	0.122598	0.115352		0.0195077	0.0193769	0.0239569	0.0177546	0.0203923	0.0195892		-0.0804923	-0.0811108	-0.0818531	-0.0833069	-0.0809446	-0.0861331																		165	0.133639	165
-113.2	0.219794	0.224977	0.222629	0.22509	0.224987	0.224288			0.119794	0.121923	0.114922	0.119751	0.123455	0.122722	0.115455		0.0197938	0.0197208	0.02405	0.0180862	0.0206085	0.0197292		-0.0802062	-0.08127	-0.0816269	-0.0831954	-0.0808492	-0.0859292																		170	0.135098	170
-113	0.219799	0.224882	0.222951	0.225218	0.225042	0.224702			0.119799	0.121805	0.115394	0.119838	0.123543	0.122852	0.115868		0.0197992	0.0198092	0.0243385	0.0185485	0.0206585	0.0197815		-0.0802008	-0.0812785	-0.0814377	-0.0830192	-0.0806892	-0.0856538																		175	0.136528	175
-112.8	0.2199	0.224934	0.223203	0.225418	0.225216	0.224978			0.1199	0.121828	0.115698	0.120062	0.123635	0.123257	0.115931		0.0199	0.0201392	0.0243746	0.0190315	0.0207062	0.0198562		-0.0801	-0.0812985	-0.0811008	-0.0829438	-0.0806331	-0.0853392																		180	0.137932	180
-112.6	0.219946	0.22505	0.223666	0.225528	0.225127	0.225105			0.119946	0.121877	0.115965	0.120275	0.123677	0.123321	0.116202		0.0199462	0.02024	0.0243554	0.0192531	0.0208585	0.0198854		-0.0800538	-0.0812285	-0.08123	-0.0828269	-0.0807577	-0.0850808																		185	0.13931	185
-112.4	0.220156	0.225163	0.223812	0.225411	0.225208	0.225394			0.120156	0.122165	0.116105	0.120614	0.123826	0.123453	0.116268		0.0201562	0.0205777	0.0243408	0.0196846	0.0209208	0.0196154		-0.0798438	-0.08123	-0.0808838	-0.08272	-0.0805792	-0.0848162																		190	0.140664	190
-112.2	0.220338	0.225255	0.224428	0.225247	0.225044	0.225595			0.120338	0.12225	0.116418	0.121088	0.124011	0.123663	0.116182		0.0203377	0.0210208	0.02453	0.0196931	0.0209508	0.0197231		-0.0796623	-0.0812077	-0.0807208	-0.08248	-0.0804754	-0.0843854																		195	0.141993	195
-112	0.220403	0.225387	0.224635	0.225142	0.225027	0.22566			0.120403	0.122298	0.116573	0.121373	0.12412	0.123836	0.116239		0.0204031	0.0211646	0.0244192	0.0199308	0.0211215	0.0198869		-0.0795969	-0.0810738	-0.08073	-0.0822585	-0.0802846	-0.0841938																		200	0.143301	200
-111.8	0.220644	0.225501	0.224909	0.225056	0.224951	0.225564			0.120644	0.122169	0.116528	0.121783	0.124176	0.124202	0.116344		0.0206438	0.0213769	0.0243223	0.02001	0.0211438	0.0194638		-0.0793562	-0.0810062	-0.0807585	-0.0822854	-0.0802469	-0.0839623																		205	0.144586	205
-111.6	0.220792	0.225575	0.225178	0.225023	0.224997	0.225264			0.120792	0.122085	0.116499	0.122451	0.124261	0.12448	0.116641		0.0207923	0.02176	0.0242438	0.0203792	0.0215223	0.0200462		-0.0792077	-0.0810462	-0.0803992	-0.0821715	-0.0802008	-0.0837892																		210	0.145851	210
-111.4	0.22088	0.22569	0.225414	0.224961	0.224915	0.225099			0.12088	0.122039	0.116345	0.122707	0.124307	0.124838	0.11672		0.02088	0.0221777	0.0243162	0.0205469	0.0215262	0.0200831		-0.07912	-0.0810154	-0.0801131	-0.0818969	-0.0799985	-0.0833108																		215	0.147095	215
-111.2	0.221126	0.225768	0.225469	0.224808	0.224982	0.224842			0.121126	0.1221	0.116398	0.122945	0.124212	0.124893	0.116854		0.0211262	0.0227962	0.0244492	0.0208292	0.0217015	0.0202285		-0.0788738	-0.0810515	-0.0798038	-0.0818423	-0.0799269	-0.0830569																		220	0.148321	220
-111	0.221341	0.22572	0.225611	0.224734	0.225268	0.224605			0.121341	0.122168	0.116495	0.12327	0.124285	0.125235	0.116759		0.0213408	0.0230754	0.0245592	0.0210408	0.0217715	0.0204215		-0.0786592	-0.0808846	-0.0797331	-0.08153	-0.0798208	-0.0827423																		225	0.149528	225
-110.8	0.221526	0.22571	0.225718	0.224761	0.225563	0.22469			0.121526	0.122229	0.11651	0.123624	0.124446	0.125448	0.116845		0.0215262	0.02356	0.0246138	0.0212346	0.0220362	0.0204454		-0.0784738	-0.0807846	-0.0793554	-0.0813923	-0.0797615	-0.0824446																		230	0.150716	230
-110.6	0.221604	0.22578	0.22576	0.224741	0.226138	0.224626			0.121604	0.122373	0.11663	0.123933	0.124562	0.12567	0.117022		0.0216038	0.0238577	0.0246854	0.0213415	0.0221469	0.0205754		-0.0783962	-0.0807331	-0.0794615	-0.0813146	-0.0795638	-0.0822169																		235	0.151888	235
-110.4	0.221675	0.225834	0.225998	0.224781	0.226192	0.224726			0.121675	0.122526	0.116823	0.124396	0.124777	0.125895	0.117284		0.0216746	0.0245392	0.0246369	0.0213638	0.0223077	0.02074		-0.0783254	-0.0806992	-0.0792646	-0.0810208	-0.0793154	-0.0819654																		240	0.153043	240
-110.2	0.221793	0.22597	0.22616	0.224921	0.226429	0.224768			0.121793	0.122688	0.117079	0.124747	0.124684	0.125885	0.117558		0.0217931	0.02488	0.0246077	0.0215092	0.0222854	0.0207054		-0.0782069	-0.0807915	-0.0790838	-0.0808162	-0.0789777	-0.0817162																		245	0.154182	245
-110	0.222263	0.226117	0.226382	0.224905	0.226657	0.224898			0.122263	0.122903	0.117688	0.125092	0.125017	0.125991	0.117737		0.0222631	0.0253438	0.0246585	0.0217369	0.0223185	0.0208992		-0.0777369	-0.0809831	-0.0789462	-0.0805238	-0.0787938	-0.0814923																		250	0.155305	250
-109.8	0.222321	0.225926	0.226661	0.225027	0.226814	0.225105			0.122321	0.123022	0.117854	0.12577	0.124992	0.126015	0.118059		0.0223208	0.0253823	0.0246638	0.0220077	0.0225223	0.0209338		-0.0776792	-0.08113	-0.0789838	-0.0801269	-0.0786354	-0.0813362																		255	0.156414	255
-109.6	0.22245	0.225788	0.226947	0.225209	0.226813	0.225207			0.12245	0.123187	0.118142	0.125848	0.124671	0.126048	0.118463		0.02245	0.02517	0.0250146	0.0222262	0.0227915	0.0207608		-0.07755	-0.0810485	-0.0788023	-0.0798931	-0.0785485	-0.0810285																		260	0.157507	260
-109.4	0.222542	0.225688	0.227257	0.225385	0.226721	0.225179			0.122542	0.123789	0.11821	0.126073	0.125112	0.126187	0.118735		0.0225423	0.02528	0.0251085	0.0224823	0.0229838	0.0208		-0.0774577	-0.0810538	-0.0785377	-0.0795962	-0.0783092	-0.0806823																		265	0.158587	265
-109.2	0.222605	0.22563	0.227342	0.225493	0.227094	0.225285			0.122605	0.124131	0.118348	0.12641	0.124858	0.126275	0.119211		0.0226054	0.0253223	0.0251038	0.0225969	0.0231408	0.0206969		-0.0773946	-0.0809331	-0.0782608	-0.0795169	-0.0781354	-0.0804954																		270	0.159653	270
-109	0.222878	0.225625	0.227392	0.225797	0.2274	0.225618			0.122878	0.124375	0.118352	0.126663	0.125362	0.126348	0.119601		0.0228777	0.0254162	0.0252285	0.0227092	0.0234015	0.0208646		-0.0771223	-0.0804254	-0.0781308	-0.0792946	-0.0777515	-0.0803069																		275	0.160705	275
-108.8	0.223102	0.225842	0.227328	0.225975	0.227875	0.225906			0.123102	0.124583	0.118735	0.126974	0.125365	0.126425	0.119938		0.0231023	0.0254062	0.0252592	0.0229192	0.02367	0.0208623		-0.0768977	-0.08022	-0.0778069	-0.0790808	-0.0777615	-0.0800831																		280	0.161745	280
-108.6	0.223373	0.22602	0.227465	0.22617	0.228142	0.226219			0.123373	0.124678	0.119258	0.127003	0.125542	0.126524	0.120228		0.0233731	0.0256962	0.0253369	0.0228815	0.0239708	0.0213154		-0.0766269	-0.0799254	-0.0777215	-0.0788946	-0.0776085	-0.0798446																		285	0.162772	285
-108.4	0.223779	0.226225	0.227646	0.226395	0.228645	0.226532			0.123779	0.124924	0.119786	0.127006	0.125942	0.126739	0.120478		0.0237792	0.0257069	0.0253285	0.0230469	0.0241385	0.0217246		-0.0762208	-0.0796338	-0.0775438	-0.0787162	-0.0775831	-0.0795146																		290	0.163787	290
-108.2	0.224044	0.226648	0.22799	0.226592	0.228973	0.226918			0.124044	0.124976	0.12043	0.126887	0.126011	0.126919	0.120666		0.0240438	0.0255469	0.0254223	0.0231931	0.0242577	0.0224423		-0.0759562	-0.07913	-0.0773715	-0.0784615	-0.0774177	-0.0792892																		295	0.16479	295
-108	0.224351	0.226837	0.228231	0.226625	0.229255	0.227319			0.124351	0.125333	0.120598	0.127025	0.126443	0.127092	0.120878		0.0243508	0.0258292	0.0255962	0.0234262	0.0244831	0.0229085		-0.0756492	-0.0787015	-0.0769223	-0.0782631	-0.0773246	-0.0790008																		300	0.165782	300
-107.8	0.224546	0.227115	0.228455	0.226575	0.229435	0.227755			0.124546	0.125906	0.120835	0.126903	0.126622	0.127199	0.120945		0.0245462	0.02583	0.0257023	0.0235431	0.0249777	0.0232746		-0.0754538	-0.0781592	-0.0769662	-0.07806	-0.0772254	-0.0789269
-107.6	0.224598	0.227175	0.228745	0.226488	0.229713	0.228391			0.124598	0.126182	0.121271	0.126894	0.127039	0.127394	0.121102		0.0245985	0.0261338	0.0257508	0.0237538	0.0251438	0.0235592		-0.0754015	-0.0778292	-0.0765654	-0.0777746	-0.0770969	-0.0788885
-107.4	0.224569	0.227095	0.229027	0.226207	0.230066	0.22878			0.124569	0.126696	0.121397	0.126801	0.127219	0.127335	0.121264		0.0245692	0.02614	0.0256962	0.0239962	0.0253315	0.0237046		-0.0754308	-0.0774738	-0.0763685	-0.0773531	-0.0769492	-0.0787192
-107.2	0.224661	0.227135	0.229325	0.226018	0.230161	0.228773			0.124661	0.126702	0.12171	0.126753	0.127362	0.127314	0.121368		0.0246608	0.0266069	0.0255792	0.0241692	0.0254454	0.0240346		-0.0753392	-0.0770577	-0.0759977	-0.0772415	-0.0766523	-0.0783808
-107	0.22479	0.226932	0.229611	0.226102	0.230175	0.228865			0.12479	0.126836	0.121963	0.126952	0.127762	0.127389	0.12173		0.02479	0.0269392	0.0256592	0.0243638	0.0257977	0.0243115		-0.07521	-0.0765746	-0.07565	-0.0769246	-0.0763615	-0.0781108
-106.8	0.225253	0.227304	0.229792	0.226106	0.230407	0.228735			0.125253	0.126828	0.122303	0.126946	0.127758	0.127372	0.121997		0.0252531	0.0273185	0.0257238	0.0245	0.0264715	0.0247008		-0.0747469	-0.0762162	-0.0754062	-0.0766646	-0.0759069	-0.07789
-106.6	0.225364	0.227664	0.229838	0.226257	0.230465	0.228648			0.125364	0.126764	0.122515	0.127292	0.127566	0.127502	0.122412		0.0253638	0.0274877	0.0259669	0.0247862	0.0266362	0.0253969		-0.0746362	-0.0755508	-0.07515	-0.0764315	-0.0754769	-0.0776962
-106.4	0.225488	0.227958	0.229953	0.226856	0.230625	0.228702			0.125488	0.126716	0.122693	0.127345	0.127812	0.127575	0.122929		0.0254885	0.0275885	0.0262169	0.0253223	0.0269177	0.0257315		-0.0745115	-0.0751431	-0.0754831	-0.0762569	-0.0750254	-0.0773562
-106.2	0.225666	0.228341	0.230053	0.227128	0.23078	0.228745			0.125666	0.126746	0.12302	0.127608	0.127651	0.127716	0.123656		0.0256662	0.0277923	0.0264977	0.0256031	0.0271062	0.0264269		-0.0743338	-0.0746554	-0.0753069	-0.0758292	-0.0743569	-0.07694
-106	0.225811	0.228567	0.230148	0.227565	0.230872	0.228918			0.125811	0.126891	0.123095	0.127756	0.127931	0.127855	0.124344		0.0258108	0.0280331	0.0268269	0.0258015	0.0274946	0.0267085		-0.0741892	-0.0740954	-0.0751108	-0.0754746	-0.0739223	-0.0766408
-105.8	0.225965	0.22878	0.23023	0.227668	0.231108	0.229245			0.125965	0.127146	0.123567	0.127951	0.127975	0.12802	0.124998		0.0259654	0.0282077	0.0271346	0.0257762	0.0277285	0.02702		-0.0740346	-0.0738385	-0.0750038	-0.0753338	-0.0735577	-0.0762615
-105.6	0.226267	0.229026	0.230254	0.2279	0.23104	0.229443			0.126267	0.127354	0.124037	0.128178	0.128115	0.128095	0.125769		0.0262669	0.0288731	0.0274223	0.0258369	0.0278092	0.0272023		-0.0737331	-0.0734192	-0.0750038	-0.0750685	-0.0730292	-0.0761685
-105.4	0.226595	0.229367	0.230376	0.228011	0.231039	0.229472			0.126595	0.127598	0.124493	0.128445	0.128027	0.128131	0.126362		0.0265954	0.0289631	0.0275592	0.0260315	0.0278462	0.0271292		-0.0734046	-0.0732885	-0.0746569	-0.0746846	-0.0725985	-0.0762323
-105.2	0.226961	0.229552	0.230548	0.228148	0.231105	0.229504			0.126961	0.127806	0.124877	0.128541	0.12827	0.128332	0.126831		0.0269608	0.0290962	0.0276138	0.0261538	0.0279508	0.0272515		-0.0730392	-0.0731062	-0.0743415	-0.0746623	-0.0725185	-0.0760577
-105	0.227246	0.229742	0.230395	0.228575	0.231223	0.229558			0.127246	0.128046	0.125239	0.128748	0.128523	0.128324	0.127082		0.0272462	0.0293931	0.0277846	0.0265892	0.0281115	0.0270331		-0.0727538	-0.0725708	-0.0740585	-0.0746023	-0.0722123	-0.0758315
-104.8	0.227536	0.230023	0.230548	0.228683	0.231303	0.229717			0.127536	0.128355	0.125486	0.128842	0.128903	0.12834	0.127519		0.0275362	0.0295077	0.0279208	0.0265677	0.0284169	0.0275115		-0.0724638	-0.0722392	-0.0736269	-0.07444	-0.0719762	-0.0753623
-104.6	0.227806	0.230029	0.230778	0.228972	0.231434	0.229973			0.127806	0.128934	0.125942	0.129112	0.129465	0.128615	0.127682		0.0278062	0.0300946	0.0282392	0.0268308	0.0288092	0.0277892		-0.0721938	-0.0719038	-0.0730254	-0.0742831	-0.0717623	-0.0751238
-104.4	0.228168	0.230223	0.230825	0.229342	0.231548	0.230186			0.128168	0.129209	0.126197	0.129195	0.1298	0.128686	0.128253		0.0281685	0.0301954	0.0285962	0.0273046	0.0291723	0.0278577		-0.0718315	-0.0717723	-0.0723546	-0.0740223	-0.0715715	-0.0746538
-104.2	0.228508	0.230702	0.231084	0.229775	0.231589	0.230197			0.128508	0.129785	0.126811	0.129545	0.130061	0.129173	0.128355		0.0285077	0.0307585	0.0289038	0.0275808	0.0294931	0.0284654		-0.0714923	-0.0715469	-0.07191	-0.0736969	-0.0710854	-0.07438
-104	0.228843	0.230845	0.231255	0.229906	0.231862	0.230312			0.128843	0.130111	0.127241	0.129825	0.130601	0.129458	0.128615		0.0288431	0.0307462	0.0292638	0.0278269	0.0298292	0.0288254		-0.0711569	-0.0711985	-0.0715862	-0.0732285	-0.07074	-0.0741685
-103.8	0.229358	0.231058	0.231573	0.229954	0.232015	0.230585			0.129358	0.130554	0.127712	0.130352	0.131053	0.129937	0.128961		0.0293577	0.0310408	0.0297508	0.0283254	0.0301115	0.0292731		-0.0706423	-0.0708823	-0.0710362	-0.0730046	-0.0705869	-0.0741362
-103.6	0.22947	0.231368	0.231752	0.230078	0.232153	0.230967			0.12947	0.131018	0.128018	0.130739	0.131362	0.130257	0.129284		0.02947	0.0311646	0.03029	0.02877	0.03027	0.02984		-0.07053	-0.0704015	-0.0705531	-0.0726169	-0.0703931	-0.07394
-103.4	0.229949	0.231755	0.231867	0.23034	0.232345	0.231493			0.129949	0.13123	0.128566	0.131023	0.13149	0.130404	0.129605		0.0299492	0.0312546	0.0303523	0.0289338	0.0304838	0.0301692		-0.0700508	-0.0701377	-0.0700392	-0.0723469	-0.0701746	-0.0737846
-103.2	0.230184	0.232173	0.232087	0.230776	0.232497	0.231808			0.130184	0.131908	0.129012	0.131494	0.131631	0.130672	0.129835		0.0301838	0.0313623	0.0309838	0.0293715	0.0305262	0.0304431		-0.0698162	-0.06943	-0.0694208	-0.07176	-0.0697385	-0.0735246
-103	0.230708	0.232808	0.232338	0.231352	0.232931	0.231998			0.130708	0.131992	0.129073	0.131825	0.132031	0.130821	0.130063		0.0307077	0.0313077	0.0313438	0.0296431	0.0307238	0.0310592		-0.0692923	-0.0691315	-0.0690346	-0.0714185	-0.0693392	-0.0731669
-102.8	0.231066	0.233058	0.232505	0.231628	0.233248	0.232463			0.131066	0.132388	0.129375	0.132082	0.132109	0.13117	0.13059		0.0310662	0.0315415	0.0318246	0.0300138	0.0309438	0.0310831		-0.0689338	-0.0686285	-0.0687077	-0.0708762	-0.0690485	-0.0727377
-102.6	0.231488	0.233375	0.232699	0.232372	0.233768	0.232911			0.131488	0.132672	0.129765	0.132242	0.132655	0.131428	0.130904		0.0314885	0.0317615	0.0323615	0.0303931	0.0313938	0.0313446		-0.0685115	-0.0680546	-0.0681869	-0.0704231	-0.0687708	-0.0721638
-102.4	0.231956	0.233565	0.232968	0.232941	0.233985	0.233115			0.131956	0.132808	0.130308	0.132397	0.133021	0.131729	0.131308		0.0319562	0.0317438	0.0326346	0.0311123	0.0318415	0.0315938		-0.0680438	-0.06746	-0.0679454	-0.0699823	-0.0684031	-0.0714777
-102.2	0.232224	0.233695	0.233477	0.233368	0.234055	0.233507			0.132224	0.133009	0.130628	0.132632	0.133654	0.132287	0.131745		0.0322238	0.0322115	0.0329669	0.0314431	0.0322785	0.03199		-0.0677762	-0.06684	-0.0681031	-0.06944	-0.0678408	-0.0706546
-102	0.232537	0.233951	0.23383	0.233753	0.234124	0.233889			0.132537	0.133098	0.131235	0.132838	0.13363	0.132669	0.132297		0.0325369	0.0324408	0.0332646	0.0319369	0.0327285	0.0323777		-0.0674631	-0.0665754	-0.0678477	-0.0688	-0.0676508	-0.0702162
-101.8	0.233008	0.234176	0.234046	0.233771	0.234433	0.234031			0.133008	0.133501	0.131948	0.133276	0.134178	0.133218	0.132808		0.0330077	0.0329192	0.0334777	0.0324292	0.0334	0.03254		-0.0669923	-0.0661	-0.0676808	-0.06825	-0.0674031	-0.0695385
-101.6	0.233262	0.234725	0.234272	0.233878	0.234675	0.234335			0.133262	0.133748	0.132037	0.133642	0.134337	0.133583	0.133032		0.0332623	0.0338531	0.0337492	0.0330262	0.0337615	0.0328623		-0.0667377	-0.0655946	-0.0673308	-0.0676315	-0.0668685	-0.0689246
-101.4	0.233545	0.235255	0.234828	0.23418	0.234888	0.234717			0.133545	0.134266	0.132542	0.133938	0.134662	0.134101	0.133401		0.0335446	0.0343823	0.0338938	0.0334185	0.0341531	0.03353		-0.0664554	-0.0652915	-0.0671354	-0.0672915	-0.0664454	-0.0682538
-101.2	0.234191	0.235895	0.235045	0.234338	0.235167	0.235196			0.134191	0.134562	0.133029	0.13438	0.134673	0.13457	0.134059		0.0341908	0.0349892	0.0342177	0.0337838	0.0344346	0.0339269		-0.0658092	-0.0650431	-0.0667508	-0.0666985	-0.0659054	-0.0673169
-101	0.23488	0.236382	0.235495	0.234556	0.23522	0.235731			0.13488	0.135009	0.133821	0.134751	0.135186	0.134977	0.134388		0.03488	0.0355638	0.0344269	0.0343077	0.0347723	0.0345015		-0.06512	-0.0645408	-0.0660969	-0.0659862	-0.0656977	-0.0664231
-100.8	0.235216	0.236532	0.235925	0.235003	0.235515	0.236195			0.135216	0.135502	0.134421	0.135248	0.135375	0.135418	0.134601		0.0352162	0.0357162	0.0348569	0.03482	0.0350585	0.0348754		-0.0647838	-0.0641646	-0.0656085	-0.0654854	-0.0653415	-0.0653962
-100.6	0.235898	0.236638	0.236389	0.235455	0.235717	0.236578			0.135898	0.135847	0.13519	0.135728	0.135761	0.135868	0.135092		0.0358985	0.0360646	0.0353585	0.0352046	0.0355154	0.0351669		-0.0641015	-0.0637808	-0.0647762	-0.06509	-0.0647185	-0.0645869
-100.4	0.236123	0.236801	0.237068	0.235757	0.235985	0.237292			0.136123	0.136222	0.13585	0.136194	0.13611	0.136268	0.135571		0.0361231	0.0363069	0.0358131	0.0356577	0.0359785	0.0357054		-0.0638769	-0.0637231	-0.0643562	-0.0643769	-0.0642646	-0.0642623
-100.2	0.236585	0.23712	0.237346	0.235946	0.236482	0.237566			0.136585	0.136472	0.136434	0.136622	0.136653	0.136458	0.13604		0.0365854	0.0364715	0.0364369	0.0363969	0.0364608	0.0361846		-0.0634146	-0.0633862	-0.0638246	-0.0637023	-0.0637269	-0.0635685
-100	0.236858	0.237391	0.237782	0.236185	0.236858	0.237731			0.136858	0.136858	0.136858	0.136858	0.136858	0.136858	0.136858		0.0368585	0.0368585	0.0368585	0.0368585	0.0368585	0.0368585		-0.0631415	-0.0631415	-0.0631415	-0.0631415	-0.0631415	-0.0631415
-99.8	0.237383	0.238285	0.23815	0.236303	0.237297	0.238171			0.137383	0.137202	0.137524	0.137549	0.137048	0.137341	0.137608		0.0373831	0.0374492	0.0377108	0.0375246	0.0371885	0.0374685		-0.0626169	-0.0626608	-0.0627146	-0.0623562	-0.0625462	-0.0626815
-99.6	0.237758	0.238495	0.238662	0.236558	0.237686	0.238424			0.137758	0.137675	0.137908	0.137806	0.137412	0.137673	0.137997		0.0377585	0.0375654	0.0382215	0.0382708	0.0378138	0.0380585		-0.0622415	-0.0622392	-0.0621915	-0.0614515	-0.0620162	-0.0620985
-99.4	0.238105	0.238761	0.238941	0.236927	0.238001	0.238896			0.138105	0.138285	0.138524	0.138291	0.137834	0.138292	0.138593		0.0381054	0.0386731	0.0387046	0.0388146	0.0383977	0.0384046		-0.0618946	-0.0617785	-0.0616185	-0.0607692	-0.06126	-0.0615554
-99.2	0.238257	0.238905	0.239288	0.237245	0.238458	0.239025			0.138257	0.139145	0.139122	0.138917	0.13863	0.138438	0.139029		0.0382569	0.0396323	0.0395031	0.0392492	0.0389215	0.03878		-0.0617431	-0.0610454	-0.0610138	-0.0601323	-0.0604054	-0.0608077
-99	0.23863	0.239115	0.239658	0.237605	0.238768	0.239144			0.13863	0.139551	0.139859	0.139333	0.139172	0.138876	0.139674		0.03863	0.04041	0.0401623	0.0399369	0.0397477	0.0398208		-0.06137	-0.0608385	-0.0603185	-0.0598015	-0.0595938	-0.0602769
-98.8	0.238892	0.239261	0.239848	0.23813	0.23914	0.239368			0.138892	0.140401	0.140651	0.139978	0.139904	0.139332	0.140043		0.0388923	0.0412846	0.0408377	0.0405562	0.0403631	0.0400277		-0.0611077	-0.0601785	-0.0595231	-0.0592369	-0.0587977	-0.0596331
-98.6	0.239587	0.239515	0.240332	0.238557	0.239609	0.239712			0.139587	0.140891	0.141192	0.140246	0.140443	0.139755	0.140663		0.0395869	0.0420146	0.0410946	0.0411585	0.0411685	0.0405862		-0.0604131	-0.0597438	-0.0589008	-0.0584708	-0.0579538	-0.0587685
-98.4	0.239786	0.240027	0.240662	0.239226	0.240166	0.240188			0.139786	0.141635	0.141942	0.140658	0.141018	0.140204	0.14094		0.0397862	0.0427708	0.0417923	0.0417154	0.0419062	0.0410131		-0.0602138	-0.0589785	-0.0582769	-0.0576446	-0.0572454	-0.0578669
-98.2	0.240228	0.240635	0.240888	0.239758	0.240768	0.240581			0.140228	0.142316	0.142786	0.141203	0.141663	0.140719	0.141132		0.0402285	0.0433554	0.0426592	0.0424662	0.04285	0.0414523		-0.0597715	-0.05833	-0.05746	-0.05688	-0.0564938	-0.0572154
-98	0.240636	0.241138	0.241288	0.240589	0.241245	0.241139			0.140636	0.142817	0.143308	0.141678	0.142152	0.14144	0.141542		0.0406362	0.0441069	0.0434485	0.0432723	0.0438277	0.0421331		-0.0593638	-0.0576238	-0.0569631	-0.0562215	-0.0559654	-0.0564354
-97.8	0.241403	0.241593	0.241795	0.241047	0.241888	0.241465			0.141403	0.143279	0.143788	0.142334	0.142988	0.141766	0.141954		0.0414031	0.0449508	0.0445162	0.0437415	0.0445162	0.0424638		-0.0585969	-0.0568608	-0.0563646	-0.05552	-0.0550192	-0.0559215
-97.6	0.241853	0.241873	0.242201	0.241798	0.2421	0.241788			0.141853	0.143812	0.144331	0.14299	0.143905	0.142356	0.142624		0.0418531	0.0455231	0.0454831	0.0445031	0.0455369	0.04353		-0.0581469	-0.0561977	-0.0559031	-0.0550654	-0.0543638	-0.0549015
-97.4	0.242495	0.242388	0.242465	0.242112	0.242398	0.242308			0.142495	0.144459	0.144828	0.14374	0.144535	0.143075	0.143502		0.0424954	0.0466146	0.0464115	0.0452831	0.0461677	0.0443485		-0.0575046	-0.0556808	-0.0552792	-0.0542585	-0.0539423	-0.0542615
-97.2	0.242951	0.242762	0.242729	0.242545	0.242773	0.242754			0.142951	0.144745	0.145145	0.144355	0.145477	0.143712	0.144045		0.0429508	0.04735	0.0472754	0.0461631	0.0467185	0.0449538		-0.0570492	-0.0548815	-0.0549585	-0.0535323	-0.0532323	-0.0535762
-97	0.243293	0.243293	0.243293	0.243293	0.243293	0.243293			0.143293	0.145608	0.145575	0.14466	0.14607	0.144561	0.145065		0.0432931	0.0483585	0.0482023	0.0470608	0.0475385	0.0457223		-0.0567069	-0.0541846	-0.0545508	-0.0529146	-0.0527077	-0.0530885
-96.8	0.243828	0.244115	0.243538	0.243723	0.243731	0.243872			0.143828	0.14636	0.146038	0.145828	0.146852	0.145095	0.145672		0.0438285	0.0491931	0.0492162	0.0482477	0.0483746	0.0460877		-0.0561715	-0.0533085	-0.0539338	-0.0523746	-0.0520592	-0.0527362
-96.6	0.244338	0.244683	0.244181	0.244298	0.244226	0.244527			0.144338	0.147256	0.14685	0.146162	0.147488	0.145209	0.146481		0.0443385	0.0497915	0.0500569	0.0491485	0.0489723	0.0469892		-0.0556615	-0.0527577	-0.0534662	-0.0519877	-0.0514662	-0.0518762
-96.4	0.244782	0.245382	0.244774	0.244977	0.244712	0.245077			0.144782	0.148009	0.147521	0.146994	0.147887	0.145816	0.146952		0.0447823	0.0506654	0.0508192	0.0501292	0.0497292	0.0475885		-0.0552177	-0.0523408	-0.0527046	-0.0517046	-0.0508392	-0.0510531
-96.2	0.245002	0.245762	0.245412	0.245782	0.245263	0.245735			0.145002	0.148499	0.148247	0.147724	0.148891	0.14606	0.147553		0.0450023	0.05125	0.0513462	0.0512238	0.0506862	0.0483962		-0.0549977	-0.0518385	-0.0522515	-0.0510477	-0.0499538	-0.0501838
-96	0.245789	0.246115	0.245864	0.246328	0.245677	0.246443			0.145789	0.149094	0.149272	0.148455	0.149389	0.147005	0.148553		0.0457892	0.0523538	0.0516846	0.0521677	0.0516492	0.0492862		-0.0542108	-0.0511792	-0.0512231	-0.0507592	-0.0491323	-0.0494231
-95.8	0.246223	0.246237	0.246542	0.246707	0.246356	0.24698			0.146223	0.149786	0.150281	0.149145	0.150321	0.147578	0.149185		0.0462231	0.0528054	0.0523685	0.0531046	0.0523292	0.05058		-0.0537769	-0.0506438	-0.0507323	-0.0503769	-0.0484131	-0.0487246
-95.6	0.246728	0.246567	0.247231	0.247028	0.246811	0.247553			0.146728	0.150375	0.151189	0.149438	0.151005	0.148385	0.150115		0.0467277	0.0537531	0.0529415	0.0538	0.0532992	0.0515746		-0.0532723	-0.0502477	-0.0499854	-0.0499854	-0.0480323	-0.0480077
-95.4	0.247347	0.247099	0.247572	0.247309	0.247315	0.248018			0.147347	0.151123	0.152332	0.150429	0.151798	0.149264	0.150904		0.0473469	0.0546838	0.0535408	0.0549685	0.0542831	0.0525708		-0.0526531	-0.0498846	-0.0494108	-0.0494631	-0.0473685	-0.0475038
-95.2	0.247561	0.247913	0.2482	0.247932	0.247596	0.248386			0.147561	0.151973	0.152988	0.151307	0.152348	0.150103	0.151439		0.0475608	0.0552562	0.0542454	0.0561685	0.0552092	0.0538746		-0.0524392	-0.0496592	-0.0493077	-0.0490785	-0.0468431	-0.0470062
-95	0.248346	0.248641	0.248875	0.248278	0.248122	0.248942			0.148346	0.152783	0.153972	0.152174	0.153152	0.15084	0.152055		0.0483462	0.0559462	0.0549454	0.0571085	0.0559108	0.0550346		-0.0516538	-0.0493485	-0.0489562	-0.0486238	-0.0463938	-0.0462969
-94.8	0.249002	0.249473	0.249341	0.248924	0.248354	0.249377			0.149002	0.153399	0.154539	0.153195	0.154368	0.151213	0.152464		0.0490015	0.0566931	0.0557592	0.0579754	0.0567162	0.0562792		-0.0509985	-0.0488415	-0.0485046	-0.0481	-0.0461954	-0.04573
-94.6	0.249535	0.249702	0.250229	0.249616	0.248615	0.250101			0.149535	0.154119	0.155379	0.154205	0.155173	0.152542	0.153212		0.0495354	0.0572215	0.0566215	0.0587077	0.0574046	0.05789		-0.0504646	-0.0484046	-0.0484862	-0.04772	-0.0460638	-0.0453831
-94.4	0.25022	0.250515	0.250935	0.250045	0.249022	0.250823			0.15022	0.154824	0.156383	0.154717	0.156302	0.153346	0.154009		0.05022	0.0576408	0.0573185	0.0594808	0.0584938	0.0590862		-0.04978	-0.0479892	-0.0480008	-0.0472046	-0.0457269	-0.0447731
-94.2	0.250721	0.250918	0.252107	0.250668	0.249745	0.251549			0.150721	0.155574	0.157419	0.155483	0.157412	0.154153	0.155083		0.0507208	0.0582385	0.0580862	0.0600769	0.0594469	0.0603123		-0.0492792	-0.0475238	-0.0479431	-0.0470231	-0.0450546	-0.0446385
-94	0.251322	0.251621	0.253075	0.251037	0.250564	0.252531			0.151322	0.156545	0.158269	0.15645	0.158204	0.155038	0.156254		0.0513215	0.05865	0.0589315	0.0609785	0.0600808	0.0614915		-0.0486785	-0.0469069	-0.0472123	-0.0466562	-0.0447462	-0.0443785
-93.8	0.251882	0.252348	0.253962	0.252082	0.251442	0.253291			0.151882	0.15739	0.159456	0.157384	0.159322	0.155918	0.157359		0.0518815	0.0589677	0.0592108	0.0617423	0.0609392	0.0622115		-0.0481185	-0.0463031	-0.0469546	-0.0462554	-0.0443492	-0.0440269
-93.6	0.252435	0.252973	0.254686	0.252988	0.252391	0.254141			0.152435	0.158342	0.16047	0.158338	0.160049	0.157033	0.158639		0.0524354	0.0594377	0.0597092	0.0624777	0.0620115	0.0632008		-0.0475646	-0.0456	-0.0467138	-0.0457685	-0.0439792	-0.0437923
-93.4	0.253304	0.253738	0.255648	0.253882	0.25316	0.254874			0.153304	0.159048	0.161537	0.159517	0.161197	0.158041	0.159839		0.0533038	0.0597592	0.0601285	0.0634515	0.0629508	0.0641031		-0.0466962	-0.0449977	-0.0463792	-0.0451715	-0.0436492	-0.0433754
-93.2	0.25402	0.254389	0.256575	0.254478	0.253977	0.255487			0.15402	0.159745	0.162693	0.160516	0.162146	0.159114	0.160894		0.05402	0.0600877	0.0604238	0.0641085	0.0638546	0.06492		-0.04598	-0.0445962	-0.0461654	-0.0448346	-0.0430354	-0.0429277
-93	0.254692	0.25502	0.257537	0.254558	0.254778	0.255613			0.154692	0.160238	0.16409	0.161492	0.163127	0.159893	0.162075		0.0546923	0.0605754	0.0607777	0.0647185	0.0647085	0.06562		-0.0453077	-0.0437569	-0.0454638	-0.0447015	-0.0425531	-0.0426592
-92.8	0.255115	0.255584	0.258529	0.255022	0.255419	0.256111			0.155115	0.160915	0.165182	0.1629	0.164216	0.160973	0.163317		0.0551146	0.0607477	0.0612277	0.065	0.0657	0.0663138		-0.0448854	-0.0431446	-0.0446523	-0.0441669	-0.0417515	-0.0422392
-92.6	0.255903	0.256619	0.259528	0.255423	0.256088	0.256752			0.155903	0.161812	0.166178	0.164133	0.165213	0.162204	0.164659		0.0559031	0.0610477	0.0617685	0.0659862	0.0663946	0.0670523		-0.0440969	-0.0423477	-0.0443031	-0.0439754	-0.0410585	-0.0416908
-92.4	0.256431	0.257652	0.260725	0.255955	0.256804	0.257376			0.156431	0.162168	0.167262	0.165268	0.166709	0.163152	0.165928		0.0564308	0.0614977	0.0621769	0.0662762	0.0667715	0.0676446		-0.0435692	-0.0417931	-0.0436454	-0.0437554	-0.0403192	-0.0413362
-92.2	0.257164	0.258886	0.261092	0.25664	0.25782	0.258292			0.157164	0.162879	0.168403	0.166164	0.168006	0.164165	0.167372		0.0571638	0.0618469	0.0627069	0.0667077	0.0674715	0.0680508		-0.0428362	-0.0411762	-0.0432046	-0.0435508	-0.0399608	-0.0411062
-92	0.257832	0.260101	0.261862	0.257638	0.258879	0.259266			0.157832	0.163441	0.169324	0.167275	0.168942	0.165482	0.168402		0.0578323	0.0619515	0.0632685	0.0673323	0.0678931	0.0685608		-0.0421677	-0.0405577	-0.0427908	-0.0431877	-0.0395138	-0.0411692
-91.8	0.258209	0.261195	0.26275	0.25885	0.259827	0.259683			0.158209	0.163991	0.169717	0.168251	0.170162	0.166758	0.169435		0.0582092	0.0624177	0.0637223	0.0674754	0.0685408	0.0687446		-0.0417908	-0.0400877	-0.0425385	-0.0425562	-0.0392023	-0.0412
-91.6	0.258968	0.261866	0.263284	0.259955	0.260579	0.260465			0.158968	0.164845	0.170644	0.169055	0.171207	0.167985	0.170493		0.0589685	0.0627562	0.06415	0.06782	0.0689785	0.0693054		-0.0410315	-0.0398015	-0.0420146	-0.0422092	-0.0390815	-0.0412585
-91.4	0.259639	0.262745	0.264191	0.261003	0.261524	0.261042			0.159639	0.165305	0.171449	0.170066	0.172022	0.169075	0.172128		0.0596392	0.0631154	0.0642615	0.0679731	0.0691892	0.0696777		-0.0403608	-0.0391938	-0.0415746	-0.0413608	-0.0386669	-0.0412462
-91.2	0.260268	0.263752	0.265484	0.262062	0.262804	0.262038			0.160268	0.166041	0.171552	0.170725	0.173152	0.170262	0.173584		0.0602677	0.0634215	0.0645	0.0682508	0.0696469	0.0700646		-0.0397323	-0.0386746	-0.0414238	-0.0407908	-0.0385054	-0.0410362
-91	0.260885	0.264648	0.266051	0.263128	0.263794	0.263138			0.160885	0.1665	0.171884	0.171737	0.174463	0.171443	0.174885		0.0608854	0.0641208	0.0647585	0.0685569	0.0695115	0.0701454		-0.0391146	-0.0380615	-0.0408277	-0.0401492	-0.0382938	-0.0408462
-90.8	0.261526	0.265898	0.267463	0.264322	0.264737	0.264307			0.161526	0.167362	0.171977	0.172238	0.175377	0.172775	0.17603		0.0615262	0.0644038	0.0653038	0.0687977	0.06978	0.0702746		-0.0384738	-0.0375831	-0.0399885	-0.0393969	-0.0377338	-0.04032
-90.6	0.262061	0.266914	0.268525	0.265435	0.26603	0.265459			0.162061	0.167605	0.172258	0.172968	0.175913	0.174043	0.177528		0.0620608	0.06521	0.0653662	0.0689854	0.0699985	0.07059		-0.0379392	-0.03716	-0.0393069	-0.0391254	-0.03764	-0.0399577
-90.4	0.262996	0.267968	0.269293	0.266926	0.267131	0.266616			0.162996	0.167925	0.172684	0.173595	0.176828	0.17526	0.178585		0.0629962	0.0657623	0.0656954	0.0692269	0.07011	0.0708708		-0.0370038	-0.0368123	-0.0387254	-0.0385185	-0.0371615	-0.0392469
-90.2	0.263742	0.269085	0.270313	0.268274	0.268005	0.267823			0.163742	0.168512	0.173113	0.174125	0.177975	0.176458	0.179541		0.0637423	0.0659231	0.0661923	0.0696738	0.0702731	0.0710085		-0.0362577	-0.0359892	-0.0381246	-0.0379162	-0.03682	-0.0383685
-90	0.264502	0.270187	0.271425	0.269266	0.268629	0.268633			0.164502	0.169072	0.173652	0.174476	0.178795	0.177633	0.180385		0.0645015	0.0666531	0.0665715	0.0701069	0.0704738	0.0710546		-0.0354985	-0.0355469	-0.0377354	-0.0374269	-0.0363877	-0.0374954
-89.8	0.264805	0.271278	0.27256	0.270395	0.269205	0.270027			0.164805	0.169635	0.174056	0.174982	0.179558	0.178285	0.181009		0.0648054	0.0671346	0.06706	0.07054	0.0708346	0.0711377		-0.0351946	-0.0349977	-0.0371908	-0.0366969	-0.0359377	-0.0364454
-89.6	0.265416	0.272125	0.273567	0.271172	0.270293	0.271231			0.165416	0.170164	0.174523	0.175625	0.180043	0.179491	0.181817		0.0654162	0.06776	0.0674454	0.0710338	0.0711408	0.07124		-0.0345838	-0.0343954	-0.0368792	-0.0358946	-0.0355008	-0.0355031
-89.4	0.266057	0.27309	0.274842	0.272173	0.271391	0.272825			0.166057	0.170425	0.174681	0.17607	0.180372	0.180105	0.182729		0.0660569	0.0684385	0.0678946	0.07142	0.0713438	0.0715615		-0.0339431	-0.0338062	-0.0361054	-0.0352492	-0.0347738	-0.0347369
-89.2	0.266674	0.27393	0.275809	0.273528	0.272547	0.274251			0.166674	0.170816	0.174787	0.176655	0.180875	0.180573	0.183462		0.0666738	0.0689777	0.0682531	0.0717908	0.0717231	0.0719177		-0.0333262	-0.0333731	-0.0354892	-0.0347538	-0.0340523	-0.03411
-89	0.267114	0.274376	0.27664	0.27486	0.273776	0.275278			0.167114	0.171251	0.174945	0.176936	0.181395	0.181344	0.184265		0.0671138	0.0696446	0.0687708	0.0721331	0.0721069	0.0721846		-0.0328862	-0.0327746	-0.03486	-0.0339646	-0.0336223	-0.0333277
-88.8	0.267685	0.275204	0.277234	0.276051	0.274841	0.276698			0.167685	0.171839	0.175269	0.177252	0.181864	0.181395	0.184649		0.0676854	0.0699323	0.0691838	0.0723223	0.0724838	0.0723062		-0.0323146	-0.0325323	-0.0341692	-0.0332608	-0.0330792	-0.0324362
-88.6	0.268516	0.275978	0.278018	0.277067	0.276118	0.278016			0.168516	0.172205	0.175585	0.177615	0.181795	0.182022	0.185012		0.0685162	0.0705269	0.0694738	0.0726208	0.0728069	0.0726285		-0.0314838	-0.0320992	-0.0335254	-0.03275	-0.0324431	-0.0313546
-88.4	0.269297	0.276715	0.278965	0.278379	0.277235	0.279193			0.169297	0.1727	0.17568	0.178007	0.182348	0.182153	0.185377		0.0692969	0.0710692	0.0701269	0.0730408	0.0731631	0.0726154		-0.0307031	-0.0315408	-0.0327108	-0.0322169	-0.0317408	-0.0303069
-88.2	0.270112	0.277188	0.279962	0.279404	0.278318	0.280408			0.170112	0.173157	0.176112	0.178214	0.182478	0.18251	0.185766		0.0701123	0.07144	0.0705354	0.0733877	0.0734769	0.0728585		-0.0298877	-0.0311346	-0.0318985	-0.0317854	-0.0313492	-0.0295477
-88	0.270549	0.2778	0.280833	0.280246	0.279843	0.281762			0.170549	0.173448	0.176737	0.178479	0.182659	0.182903	0.185943		0.0705492	0.0722462	0.0708608	0.0738531	0.0736915	0.07289		-0.0294508	-0.03044	-0.0312838	-0.0311938	-0.0308585	-0.0290038
-87.8	0.271518	0.278222	0.281666	0.281132	0.280998	0.283082			0.171518	0.173721	0.177341	0.178815	0.18283	0.183172	0.186047		0.0715185	0.0728208	0.0713985	0.0743523	0.0741185	0.0731192		-0.0284815	-0.0301215	-0.03081	-0.0302308	-0.0301608	-0.0281792
-87.6	0.272328	0.278771	0.282192	0.28211	0.2823	0.284295			0.172328	0.174055	0.177882	0.17907	0.182763	0.183538	0.186325		0.0723285	0.0730431	0.0720846	0.0744938	0.0743623	0.0733946		-0.0276715	-0.02946	-0.0303623	-0.0297592	-0.0295131	-0.0274277
-87.4	0.273066	0.279573	0.282856	0.2834	0.28311	0.285272			0.173066	0.174512	0.178555	0.179353	0.182905	0.183922	0.186455		0.0730662	0.0738792	0.0726846	0.0747062	0.0747631	0.0737008		-0.0269338	-0.0288523	-0.0300754	-0.02902	-0.0287285	-0.0267208
-87.2	0.273611	0.280069	0.283568	0.284422	0.284556	0.286565			0.173611	0.175048	0.179161	0.179428	0.183012	0.184331	0.186802		0.0736108	0.0740746	0.07311	0.07539	0.0755831	0.0745323		-0.0263892	-0.0282008	-0.0299185	-0.0282354	-0.0279054	-0.0267031
-87	0.274258	0.280683	0.284165	0.285151	0.285665	0.287725			0.174258	0.175567	0.179489	0.179753	0.183265	0.184672	0.186948		0.0742585	0.0746231	0.0737923	0.0755723	0.0758615	0.0751346		-0.0257415	-0.0274646	-0.0295377	-0.0274569	-0.02743	-0.0261085
-86.8	0.275061	0.281065	0.284867	0.286045	0.286972	0.28882			0.175061	0.175783	0.179658	0.180083	0.183363	0.18464	0.186888		0.0750608	0.0749177	0.07448	0.0761085	0.0764377	0.0758192		-0.0249392	-0.0268192	-0.0287785	-0.0268769	-0.0265338	-0.0254969
-86.6	0.275871	0.281443	0.28515	0.286674	0.288128	0.290025			0.175871	0.17641	0.179975	0.180383	0.183588	0.184645	0.18692		0.0758708	0.0750831	0.0751877	0.0766585	0.0769508	0.0765546		-0.0241292	-0.0261808	-0.0278785	-0.0261115	-0.0260508	-0.0251485
-86.4	0.276615	0.281538	0.285463	0.287332	0.288862	0.291118			0.176615	0.177046	0.18044	0.180818	0.184247	0.184514	0.186998		0.0766146	0.07561	0.0758669	0.0774315	0.07762	0.0772054		-0.0233854	-0.0252031	-0.0269977	-0.0252762	-0.0249508	-0.0250054
-86.2	0.277215	0.281678	0.285843	0.288008	0.289558	0.291861			0.177215	0.177591	0.181194	0.180914	0.184075	0.184471	0.186978		0.0772146	0.0759508	0.0762369	0.0779823	0.0781415	0.0779146		-0.0227854	-0.0247546	-0.0260515	-0.0245623	-0.0243415	-0.0244054
-86	0.277662	0.281969	0.285992	0.288136	0.290198	0.292275			0.177662	0.178337	0.181649	0.181131	0.184324	0.184619	0.187142		0.0776623	0.0767462	0.0771285	0.0784846	0.0789377	0.0786192		-0.0223377	-0.0239108	-0.0254631	-0.0240908	-0.0235323	-0.0242646
-85.8	0.278511	0.28241	0.286145	0.288265	0.290678	0.292582			0.178511	0.178726	0.182232	0.181418	0.184475	0.184628	0.187404		0.0785108	0.0772992	0.0779054	0.0793623	0.0793038	0.0788677		-0.0214892	-0.0232231	-0.0249238	-0.0233554	-0.0229377	-0.0237208
-85.6	0.279242	0.282731	0.286476	0.288598	0.290911	0.293009			0.179242	0.179304	0.182698	0.181715	0.184552	0.184799	0.187612		0.0792423	0.07792	0.0786015	0.0796638	0.0798392	0.0795469		-0.0207577	-0.0223262	-0.0243285	-0.0228054	-0.0223369	-0.0233777
-85.4	0.279768	0.283179	0.286603	0.288965	0.290971	0.293266			0.179768	0.179968	0.182961	0.182152	0.185174	0.184945	0.187817		0.0797685	0.0788392	0.0792877	0.0801923	0.0805015	0.0798131		-0.0202315	-0.0215062	-0.0235	-0.0220185	-0.0218392	-0.0227677
-85.2	0.280525	0.283612	0.286651	0.289092	0.291162	0.29336			0.180525	0.180612	0.183131	0.182697	0.185365	0.185098	0.188048		0.0805246	0.0792023	0.0796838	0.0806908	0.0811138	0.0803408		-0.0194754	-0.0212908	-0.0231169	-0.0213792	-0.0214054	-0.0220823
-85	0.281172	0.283807	0.286791	0.289199	0.291422	0.293606			0.181172	0.181005	0.183432	0.183371	0.185861	0.185378	0.187873		0.0811723	0.0798331	0.0802546	0.0814231	0.0816792	0.0809777		-0.0188277	-0.0204915	-0.0224477	-0.0211054	-0.0209769	-0.0212246
-84.8	0.281744	0.284175	0.287059	0.289046	0.291712	0.293869			0.181744	0.181399	0.183618	0.183963	0.186088	0.185659	0.187677		0.0817438	0.0805415	0.0808054	0.0822654	0.0825692	0.0815669		-0.0182562	-0.0196115	-0.0219108	-0.0206562	-0.0204415	-0.0200531
-84.6	0.282443	0.284554	0.287473	0.288842	0.291947	0.294149			0.182443	0.181525	0.183772	0.184866	0.186597	0.186078	0.187842		0.0824431	0.0810469	0.08102	0.0830131	0.0832623	0.0822485		-0.0175569	-0.0190546	-0.0214977	-0.0201546	-0.02007	-0.0188062
-84.4	0.283246	0.284598	0.287848	0.288551	0.29206	0.293972			0.183246	0.181818	0.184202	0.185618	0.18726	0.186187	0.188512		0.0832462	0.0816877	0.0813415	0.0835162	0.0839792	0.0829569		-0.0167538	-0.0184092	-0.0209585	-0.0196554	-0.0195292	-0.0176869
-84.2	0.284161	0.284891	0.288067	0.288235	0.292141	0.293929			0.184161	0.182188	0.184528	0.186315	0.187546	0.186484	0.189047		0.0841608	0.0823215	0.0814154	0.0839554	0.0844877	0.0837054		-0.0158392	-0.0177469	-0.0205792	-0.0193862	-0.0191477	-0.0171208
-84	0.284914	0.285254	0.288266	0.288102	0.291982	0.293693			0.184914	0.18257	0.185143	0.186936	0.188068	0.186755	0.189603		0.0849138	0.0831815	0.08166	0.0843446	0.0849669	0.0844985		-0.0150862	-0.0171277	-0.0199985	-0.01923	-0.0184969	-0.0161292
-83.8	0.28566	0.285488	0.288345	0.288118	0.291955	0.293549			0.18566	0.183184	0.185651	0.187412	0.188805	0.187033	0.190351		0.08566	0.0839108	0.08193	0.0851577	0.0853908	0.0853262		-0.01434	-0.0165762	-0.0194185	-0.0190246	-0.0177146	-0.0155269
-83.6	0.286198	0.285852	0.288302	0.288148	0.291844	0.29336			0.186198	0.183465	0.186417	0.187522	0.189144	0.187415	0.190575		0.0861977	0.0848562	0.0824446	0.0855915	0.08598	0.0860285		-0.0138023	-0.0161285	-0.0189838	-0.0187215	-0.0166946	-0.0149777
-83.4	0.286801	0.286048	0.28798	0.288342	0.291748	0.293107			0.186801	0.184072	0.186932	0.187938	0.190099	0.187699	0.190725		0.0868008	0.0857069	0.0827646	0.0864069	0.0865254	0.0864154		-0.0131992	-0.0155815	-0.0184208	-0.0183192	-0.0158862	-0.0144162
-83.2	0.287311	0.286299	0.288003	0.288581	0.291636	0.293065			0.187311	0.184672	0.187567	0.188398	0.190492	0.188141	0.190546		0.0873108	0.0868646	0.0832531	0.0871708	0.0872769	0.0869746		-0.0126892	-0.0149969	-0.0181485	-0.0179085	-0.0149608	-0.0141362
-83	0.287976	0.286545	0.28832	0.2891	0.29103	0.29301			0.187976	0.18543	0.188306	0.188807	0.191262	0.188435	0.190343		0.0879762	0.0880277	0.0836877	0.0880038	0.0874831	0.0874677		-0.0120238	-0.0144369	-0.0177208	-0.0174769	-0.0141631	-0.0135869
-82.8	0.288697	0.286753	0.288778	0.28984	0.290642	0.293194			0.188697	0.186296	0.189019	0.188982	0.191552	0.188985	0.19022		0.0886969	0.0889292	0.0841285	0.0887085	0.0882492	0.0881162		-0.0113031	-0.01392	-0.0173508	-0.0170469	-0.0134923	-0.0128508
-82.6	0.289221	0.286998	0.289225	0.290095	0.290605	0.293515			0.189221	0.186831	0.189728	0.189678	0.191879	0.189354	0.190323		0.0892208	0.0895831	0.0844523	0.0891962	0.0885331	0.0886008		-0.0107792	-0.01324	-0.0168308	-0.0166585	-0.0131669	-0.0122277
-82.4	0.289942	0.287134	0.289323	0.2904	0.290638	0.293616			0.189942	0.187191	0.190365	0.19021	0.19231	0.189886	0.190603		0.0899415	0.0900992	0.0850915	0.0902254	0.0889446	0.0888254		-0.0100585	-0.0126892	-0.01604	-0.0161038	-0.0126723	-0.0117885
-82.2	0.29046	0.287458	0.289791	0.290603	0.290852	0.293848			0.19046	0.187534	0.191118	0.190711	0.192683	0.190307	0.191235		0.09046	0.0905315	0.0860238	0.0906408	0.08931	0.0893385		-0.00954	-0.0124438	-0.0153746	-0.0156462	-0.0122592	-0.0112338
-82	0.291008	0.287892	0.290118	0.290698	0.291298	0.293981			0.191008	0.188062	0.191538	0.191219	0.193236	0.190677	0.191742		0.0910077	0.0908	0.0867269	0.0913838	0.0896938	0.0897777		-0.00899231	-0.0118223	-0.0145777	-0.0145985	-0.0118346	-0.0107531
-81.8	0.291631	0.288404	0.290575	0.29074	0.291545	0.294335			0.191631	0.188649	0.192118	0.191873	0.193816	0.19092	0.1922		0.0916308	0.0906546	0.0872938	0.0921346	0.0900969	0.0903285		-0.00836923	-0.0112531	-0.0138046	-0.0137215	-0.0114592	-0.0103492
-81.6	0.292152	0.2889	0.290848	0.290945	0.291954	0.294678			0.192152	0.189353	0.192616	0.192443	0.194169	0.19127	0.192681		0.0921515	0.0907515	0.0879369	0.0929808	0.0904377	0.0908208		-0.00784846	-0.0108123	-0.0130654	-0.0128885	-0.0111931	-0.0101762
-81.4	0.292634	0.289375	0.291214	0.291423	0.292382	0.294837			0.192634	0.190373	0.192778	0.19264	0.194819	0.191584	0.193192		0.0926338	0.0912077	0.0886531	0.0937462	0.0907523	0.0913831		-0.00736615	-0.0103238	-0.0122054	-0.0120292	-0.0110377	-0.00969923
-81.2	0.293182	0.289763	0.291529	0.291619	0.29241	0.294997			0.193182	0.190704	0.193077	0.192866	0.195636	0.192245	0.193665		0.0931823	0.0913169	0.0893046	0.0940908	0.0911692	0.0919192		-0.00681769	-0.00980385	-0.0113731	-0.0111969	-0.0109738	-0.00905308
-81	0.293413	0.290048	0.291886	0.291865	0.29262	0.295145			0.193413	0.191032	0.193463	0.193115	0.196025	0.192516	0.193902		0.0934131	0.0919869	0.0895777	0.0945915	0.09158	0.09226		-0.00658692	-0.00928538	-0.0106646	-0.0105731	-0.0108023	-0.00881385
-80.8	0.293962	0.290524	0.292065	0.292136	0.292765	0.295369			0.193962	0.191303	0.193805	0.193065	0.196579	0.193156	0.194308		0.0939615	0.0928285	0.0902277	0.0952562	0.0922215	0.0925669		-0.00603846	-0.00879462	-0.0102438	-0.01003	-0.0103846	-0.00850692
-80.6	0.294438	0.291012	0.292398	0.292656	0.29274	0.29542			0.194438	0.191665	0.194025	0.193151	0.19706	0.193808	0.194947		0.0944385	0.0939238	0.0906315	0.0957162	0.0926369	0.0930838		-0.00556154	-0.00835769	-0.00970615	-0.00974308	-0.00985923	-0.00819
-80.4	0.295086	0.291658	0.292845	0.292902	0.292661	0.295649			0.195086	0.192001	0.194227	0.193252	0.197368	0.194412	0.195251		0.0950862	0.0944208	0.0911215	0.0962723	0.0931785	0.0934462		-0.00491385	-0.00788923	-0.00931308	-0.00934	-0.00956615	-0.00789923
-80.2	0.295651	0.292442	0.29317	0.293093	0.292585	0.295681			0.195651	0.192563	0.194567	0.193569	0.197529	0.194602	0.195945		0.0956508	0.0954054	0.0919585	0.0968554	0.0936831	0.0940731		-0.00434923	-0.00746	-0.00901769	-0.00902615	-0.00924923	-0.00771769
-80	0.296027	0.293277	0.293538	0.293365	0.292405	0.295616			0.196027	0.192992	0.194758	0.193998	0.197602	0.195014	0.196281		0.0960269	0.0963962	0.0924562	0.0970454	0.0942154	0.0945277		-0.00397308	-0.00693077	-0.00833	-0.00863615	-0.00902077	-0.00754385
-79.8	0.296358	0.293362	0.293771	0.293628	0.292608	0.295698			0.196358	0.193605	0.195023	0.194282	0.198398	0.195732	0.196454		0.0963585	0.0969369	0.0928838	0.0973477	0.0947046	0.0949177		-0.00364154	-0.00674615	-0.00819769	-0.00842846	-0.00880923	-0.00754231
-79.6	0.296522	0.293559	0.294103	0.29409	0.292818	0.29575			0.196522	0.193945	0.195359	0.19472	0.198521	0.196157	0.196654		0.0965215	0.09781	0.0932154	0.0976608	0.0949292	0.0953838		-0.00347846	-0.00642385	-0.00790385	-0.00815077	-0.00851077	-0.00753538
-79.4	0.296964	0.293904	0.294365	0.294162	0.293165	0.295878			0.196964	0.194552	0.195666	0.195234	0.198981	0.196603	0.196745		0.0969638	0.0981846	0.0935	0.0979985	0.09546	0.0956115		-0.00303615	-0.00594231	-0.00748692	-0.00747846	-0.00835538	-0.00769462
-79.2	0.297132	0.294134	0.294525	0.294357	0.293596	0.29601			0.197132	0.19494	0.196045	0.195696	0.199514	0.197112	0.197051		0.0971315	0.0985715	0.0937054	0.0982046	0.0960015	0.0959454		-0.00286846	-0.00544538	-0.00710077	-0.00675923	-0.00814	-0.00760615
-79	0.297677	0.294324	0.29475	0.294453	0.293858	0.2961			0.197677	0.1955	0.196363	0.196215	0.200595	0.197225	0.197544		0.0976769	0.0989869	0.0940085	0.0986254	0.0963138	0.0961585		-0.00232308	-0.00491231	-0.00675077	-0.00593154	-0.00797308	-0.00748231
-78.8	0.298048	0.294795	0.29496	0.294486	0.294205	0.296305			0.198048	0.196057	0.196598	0.196337	0.200916	0.197643	0.198331		0.0980477	0.09873	0.0946146	0.0985115	0.0966677	0.0963846		-0.00195231	-0.00468615	-0.00655154	-0.00487846	-0.00731923	-0.00669615
-78.6	0.298399	0.295043	0.295573	0.294553	0.294724	0.296553			0.198399	0.196205	0.197022	0.196486	0.201376	0.197933	0.198765		0.0983992	0.0992223	0.0947308	0.09849	0.0969969	0.0965962		-0.00160077	-0.00446231	-0.00644077	-0.00441615	-0.00679769	-0.00627462
-78.4	0.298874	0.295576	0.2958	0.294517	0.295098	0.296902			0.198874	0.196347	0.197321	0.196592	0.201915	0.19829	0.199285		0.0988738	0.0995115	0.0951515	0.0986008	0.0975185	0.0965477		-0.00112615	-0.00406385	-0.00648615	-0.00376077	-0.00615154	-0.00556692
-78.2	0.299302	0.296268	0.295952	0.294511	0.295522	0.297115			0.199302	0.196422	0.197574	0.19671	0.202284	0.198598	0.199905		0.0993015	0.0996485	0.0955023	0.0986262	0.0978938	0.0964292		-0.000698462	-0.00348077	-0.00663385	-0.00331846	-0.00543	-0.00469077
-78	0.299337	0.296489	0.296248	0.294595	0.295753	0.297275			0.199337	0.196622	0.198271	0.196959	0.202583	0.199022	0.20008		0.0993369	0.0997354	0.0959662	0.0989469	0.0984477	0.0962585		-0.000663077	-0.00313846	-0.00645231	-0.00269077	-0.00511923	-0.00415231
-77.8	0.299453	0.296717	0.296438	0.294878	0.296142	0.297461			0.199453	0.197087	0.198499	0.197132	0.203118	0.199462	0.200374		0.0994531	0.100126	0.0962508	0.0992477	0.0987462	0.0962677		-0.000546923	-0.00276538	-0.00638308	-0.00222154	-0.00456769	-0.00393
-77.6	0.299701	0.296928	0.296684	0.295302	0.296542	0.297548			0.199701	0.197348	0.198942	0.197733	0.203375	0.199864	0.200581		0.0997008	0.100835	0.0966638	0.0993754	0.0988969	0.0962769		-0.000299231	-0.00224077	-0.00593538	-0.00197231	-0.00418615	-0.00376
-77.4	0.299922	0.297037	0.297024	0.295739	0.296981	0.29775			0.199922	0.197855	0.199405	0.198199	0.20373	0.200307	0.200585		0.0999223	0.101351	0.0970931	0.0996223	0.0990885	0.0963938		-7.76923e-05	-0.00220462	-0.00556615	-0.00173385	-0.00384769	-0.00363231
-77.2	0.300191	0.297372	0.297284	0.296354	0.297363	0.29784			0.200191	0.198075	0.199858	0.19855	0.204	0.200385	0.200428		0.100191	0.101965	0.0975315	0.0998362	0.0993515	0.0967877		0.000190769	-0.00206385	-0.00488385	-0.00137462	-0.00338308	-0.00357385
-77	0.300572	0.297464	0.297668	0.296912	0.297358	0.29798			0.200572	0.198152	0.200172	0.199202	0.204408	0.200573	0.200152		0.100572	0.102492	0.0976869	0.100157	0.0996162	0.0972715		0.000571538	-0.00203923	-0.00449769	-0.00119462	-0.00289231	-0.00341154
-76.8	0.300775	0.297822	0.298003	0.297821	0.29725	0.298308			0.200775	0.198418	0.200525	0.199587	0.204665	0.200838	0.200042		0.100775	0.102781	0.0980877	0.100342	0.0998792	0.0977877		0.000775385	-0.00173538	-0.00418	-0.00121385	-0.00233231	-0.00316846
-76.6	0.300825	0.298045	0.298174	0.298063	0.297182	0.29833			0.200825	0.198589	0.200744	0.200048	0.205012	0.201068	0.199942		0.100825	0.103106	0.0984562	0.100656	0.100075	0.0981008		0.000824615	-0.00149077	-0.00413615	-0.00131	-0.00187692	-0.00301846
-76.4	0.301195	0.298329	0.298503	0.298726	0.297295	0.298265			0.201195	0.19909	0.200845	0.200211	0.205464	0.201188	0.200092		0.101195	0.103257	0.0987192	0.10097	0.100032	0.0984023		0.00119538	-0.00092	-0.00381615	-0.00128692	-0.00128538	-0.00322538
-76.2	0.301292	0.298784	0.298606	0.299105	0.297627	0.298121			0.201292	0.199485	0.200848	0.200627	0.205458	0.201239	0.200432		0.101292	0.103192	0.0987646	0.101104	0.100192	0.09892		0.00129231	-0.000786923	-0.00334692	-0.00132462	-0.000639231	-0.00321769
-76	0.301513	0.298865	0.298808	0.299274	0.298027	0.298164			0.201513	0.199997	0.200697	0.200772	0.205765	0.201367	0.200822		0.101513	0.103456	0.0988669	0.101292	0.100179	0.0994685		0.00151308	-0.000399231	-0.00292462	-0.00119308	6.69231e-05	-0.00338462
-75.8	0.301735	0.298981	0.299043	0.299273	0.298368	0.298392			0.201735	0.200265	0.200377	0.200952	0.205428	0.201459	0.200973		0.101735	0.103425	0.0990815	0.101448	0.100361	0.10001		0.00173462	-3.84615e-05	-0.00227923	-0.00093	0.000253846	-0.00319846
-75.6	0.301892	0.299221	0.299378	0.299114	0.298498	0.298746			0.201892	0.200527	0.20024	0.201239	0.205304	0.201555	0.201056		0.101892	0.103522	0.0991277	0.101583	0.100508	0.100659		0.00189231	0.000276154	-0.00153077	-0.000723846	0.00069	-0.00297692
-75.4	0.301907	0.299503	0.2997	0.298872	0.298547	0.299194			0.201907	0.200832	0.199856	0.201567	0.204833	0.201664	0.201082		0.101907	0.103741	0.0992846	0.101705	0.100828	0.101234		0.00190692	0.000521538	-0.00112	-0.00042	0.00109	-0.00237154
-75.2	0.301765	0.299917	0.299819	0.298735	0.298577	0.299783			0.201765	0.201221	0.199895	0.201708	0.204182	0.202038	0.201135		0.101765	0.103518	0.0993723	0.10168	0.101178	0.101672		0.00176538	0.000943846	-0.00072	-0.000313846	0.00156769	-0.00175846
-75	0.301756	0.300309	0.299849	0.298835	0.298523	0.300029			0.201756	0.201624	0.200122	0.202168	0.203907	0.202184	0.201311		0.101756	0.103522	0.0994523	0.101812	0.101458	0.101525		0.00175615	0.00133615	-0.00048	-6.30769e-05	0.00202615	-0.00119846
-74.8	0.301887	0.300605	0.299831	0.298939	0.298394	0.30067			0.201887	0.202133	0.200607	0.20231	0.203211	0.20226	0.201537		0.101887	0.103345	0.0994892	0.101968	0.101862	0.101524		0.00188692	0.00152385	-0.000361538	2.92308e-05	0.00231154	-0.000452308
-74.6	0.301884	0.300436	0.299862	0.299033	0.298455	0.300748			0.201884	0.202111	0.201022	0.202604	0.203045	0.202456	0.201783		0.101884	0.102997	0.0996808	0.102085	0.101978	0.101525		0.00188385	0.00180385	-0.000561538	0.000109231	0.00238846	8.92308e-05
-74.4	0.302178	0.300432	0.300062	0.299128	0.298732	0.300763			0.202178	0.20202	0.201498	0.202806	0.202972	0.202531	0.20218		0.102178	0.102549	0.09986	0.102362	0.10224	0.101526		0.00217769	0.00224308	-0.000525385	0.000326923	0.00253615	0.000773077
-74.2	0.302159	0.300371	0.300132	0.299211	0.299125	0.300813			0.202159	0.201854	0.20196	0.202867	0.202796	0.202672	0.202983		0.102159	0.102375	0.100056	0.102615	0.102505	0.101641		0.00215923	0.00230923	-0.000658462	0.000533846	0.00263	0.00138923
-74	0.302291	0.300368	0.300298	0.299151	0.299389	0.300674			0.202291	0.201769	0.202332	0.202802	0.202744	0.202805	0.203726		0.102291	0.102222	0.100301	0.102834	0.102562	0.101793		0.00229077	0.00247308	-0.000497692	0.000708462	0.00270077	0.00193154
-73.8	0.302617	0.300509	0.300283	0.299113	0.299489	0.300817			0.202617	0.201932	0.202421	0.202672	0.202678	0.203177	0.20454		0.102617	0.101879	0.100548	0.103143	0.102632	0.10193		0.00261692	0.00262308	-0.000100769	0.00105462	0.00271615	0.00243077
-73.6	0.302722	0.300368	0.300226	0.299057	0.299516	0.300917			0.202722	0.202125	0.202427	0.202673	0.202691	0.203382	0.205231		0.102722	0.101875	0.100889	0.103461	0.102758	0.102141		0.00272154	0.00260769	0.000126923	0.00114077	0.00274154	0.00262769
-73.4	0.302725	0.300496	0.300123	0.298896	0.299391	0.301145			0.202725	0.202527	0.202313	0.202443	0.202921	0.203711	0.205441		0.102725	0.101622	0.101233	0.103614	0.102631	0.102167		0.00272462	0.00254692	0.000508462	0.00144846	0.00287231	0.00278615
-73.2	0.302611	0.300633	0.30023	0.298764	0.299372	0.301645			0.202611	0.202682	0.202249	0.202344	0.203148	0.204038	0.206055		0.102611	0.101744	0.101341	0.103836	0.102643	0.102393		0.00261077	0.00257385	0.000660769	0.00147308	0.00288923	0.0032
-73	0.302528	0.300684	0.30039	0.298665	0.299105	0.301787			0.202528	0.202942	0.20215	0.202141	0.203288	0.204321	0.206235		0.102528	0.102029	0.101592	0.104062	0.102365	0.102568		0.00252769	0.00281769	0.000404615	0.00157615	0.00292846	0.00334154
-72.8	0.302558	0.300735	0.300366	0.298444	0.298992	0.301833			0.202558	0.203184	0.201995	0.201949	0.203971	0.204657	0.206657		0.102558	0.102062	0.101808	0.104012	0.102523	0.102755		0.00255769	0.00291077	-6.23077e-05	0.00187769	0.00296846	0.00354231
-72.6	0.30254	0.301001	0.300341	0.298498	0.298992	0.301748			0.20254	0.203359	0.201618	0.201803	0.204238	0.204785	0.206772		0.10254	0.102375	0.10186	0.104013	0.102656	0.102835		0.00254	0.00310923	-0.000500769	0.00215846	0.00294154	0.00402231
-72.4	0.302598	0.301222	0.300458	0.298706	0.299075	0.301593			0.202598	0.203465	0.201343	0.201903	0.204332	0.204893	0.206765		0.102598	0.102748	0.101768	0.103993	0.103248	0.102852		0.00259846	0.00328	-0.000865385	0.00249385	0.00304846	0.00416077
-72.2	0.302868	0.301321	0.300675	0.298734	0.299071	0.301565			0.202868	0.203469	0.201332	0.201985	0.204818	0.204958	0.206554		0.102868	0.103088	0.101672	0.103987	0.103655	0.103061		0.00286846	0.00321923	-0.000963846	0.00272462	0.00315308	0.00420385
-72	0.303047	0.301282	0.300905	0.298646	0.298921	0.301694			0.203047	0.203492	0.201075	0.202109	0.204852	0.204994	0.206512		0.103047	0.103731	0.101868	0.103996	0.10402	0.103207		0.00304692	0.00347462	-0.000970769	0.00283692	0.00326846	0.00410538
-71.8	0.30332	0.301168	0.301204	0.298732	0.299034	0.301948			0.20332	0.203528	0.200671	0.202431	0.205275	0.205023	0.206432		0.10332	0.10414	0.102018	0.104008	0.104545	0.10327		0.00332	0.00344231	-0.000706923	0.00300846	0.00342385	0.00399077
-71.6	0.303454	0.300978	0.301508	0.298843	0.299088	0.302122			0.203454	0.203466	0.200531	0.202773	0.205877	0.204905	0.206421		0.103454	0.104473	0.102146	0.104065	0.104885	0.103385		0.00345385	0.00351462	-0.000477692	0.00339308	0.00346923	0.00373462
-71.4	0.303555	0.301195	0.301805	0.299286	0.299242	0.302329			0.203555	0.203793	0.200037	0.203124	0.206166	0.205096	0.206435		0.103555	0.104818	0.102156	0.104305	0.105352	0.103435		0.00355538	0.00397231	5e-05	0.00371846	0.00371462	0.00343692
-71.2	0.303548	0.301565	0.302155	0.299534	0.299574	0.302501			0.203548	0.204137	0.199867	0.203723	0.206582	0.205178	0.206355		0.103548	0.104918	0.102274	0.104458	0.105749	0.103572		0.00354846	0.00396692	0.000632308	0.00395692	0.00376692	0.00361231
-71	0.30357	0.30186	0.302479	0.300473	0.29979	0.302496			0.20357	0.204404	0.199408	0.203718	0.207104	0.205317	0.206022		0.10357	0.105363	0.102478	0.104692	0.106182	0.10365		0.00357	0.00425077	0.00152538	0.00427385	0.00373385	0.00382077
-70.8	0.303685	0.302243	0.302433	0.300934	0.300126	0.302744			0.203685	0.204223	0.199268	0.203972	0.207365	0.205689	0.205589		0.103685	0.105462	0.102549	0.104763	0.106437	0.103786		0.00368462	0.00447846	0.00203154	0.00424846	0.00387385	0.00405
-70.6	0.303918	0.302435	0.302482	0.30126	0.300335	0.303298			0.203918	0.204198	0.199552	0.204388	0.207615	0.206039	0.20546		0.103918	0.1059	0.102685	0.104757	0.106647	0.104008		0.00391769	0.00440077	0.00200923	0.00426231	0.00406385	0.00437923
-70.4	0.304215	0.302399	0.302513	0.301812	0.300682	0.303745			0.204215	0.204297	0.199869	0.204621	0.208022	0.206358	0.205332		0.104215	0.105998	0.102932	0.105038	0.106778	0.104225		0.00421538	0.00443769	0.00187692	0.00460308	0.00421538	0.00455231
-70.2	0.304526	0.302503	0.302668	0.302406	0.300986	0.303778			0.204526	0.204632	0.20044	0.204932	0.208135	0.206801	0.205277		0.104526	0.106072	0.103048	0.105071	0.10682	0.104734		0.00452615	0.00436077	0.00176692	0.00471923	0.00419308	0.00492077
-70	0.304872	0.302938	0.303048	0.303411	0.301157	0.30362			0.204872	0.205041	0.200889	0.205318	0.208413	0.207238	0.205241		0.104872	0.106602	0.103181	0.105084	0.106708	0.105128		0.00487231	0.00440538	0.00181692	0.00521846	0.00413154	0.00489385
-69.8	0.305068	0.303445	0.303199	0.303565	0.301223	0.303369			0.205068	0.205681	0.20148	0.20576	0.208759	0.207451	0.205385		0.105068	0.106604	0.103036	0.105344	0.106647	0.105583		0.00506769	0.00434769	0.00190385	0.00533615	0.00416615	0.00470462
-69.6	0.305414	0.303798	0.303189	0.303675	0.301125	0.302987			0.205414	0.205916	0.202285	0.206129	0.208617	0.207652	0.205765		0.105414	0.107126	0.102771	0.105796	0.106604	0.106225		0.00541385	0.00443923	0.00207231	0.00537692	0.00397231	0.00457462
-69.4	0.305516	0.304072	0.303365	0.303452	0.301172	0.302788			0.205516	0.205888	0.202752	0.206426	0.208895	0.207785	0.206063		0.105516	0.10734	0.102278	0.105842	0.106432	0.106558		0.00551615	0.00462692	0.00228308	0.00543769	0.00404308	0.00453154
-69.2	0.305689	0.304096	0.303495	0.302883	0.301542	0.302767			0.205689	0.205748	0.202992	0.206493	0.209181	0.208139	0.206886		0.105689	0.107619	0.102247	0.105994	0.106455	0.107072		0.00568923	0.00474923	0.00229615	0.00553	0.00420769	0.00521462
-69	0.305957	0.304142	0.303835	0.302806	0.301598	0.302989			0.205957	0.205804	0.20346	0.206577	0.209787	0.208188	0.207318		0.105957	0.108272	0.102302	0.106277	0.106559	0.107573		0.00595692	0.00501	0.00272231	0.00564846	0.00439308	0.00627692
-68.8	0.306172	0.304392	0.304162	0.302828	0.301702	0.303481			0.206172	0.206355	0.204024	0.206455	0.210086	0.208369	0.208165		0.106172	0.108738	0.102508	0.106757	0.106856	0.107729		0.00617231	0.00552385	0.00319769	0.00586385	0.00488846	0.00733846
-68.6	0.306212	0.304535	0.304602	0.303122	0.301946	0.303837			0.206212	0.206782	0.205055	0.206467	0.210793	0.208692	0.208345		0.106212	0.109661	0.102707	0.10718	0.107265	0.107604		0.00621231	0.00584154	0.00345538	0.00598615	0.00503077	0.00769385
-68.4	0.306368	0.304935	0.305227	0.30382	0.302141	0.304431			0.206368	0.207335	0.20595	0.206578	0.21166	0.20901	0.208405		0.106368	0.110406	0.102883	0.107605	0.107939	0.107592		0.00636846	0.00632231	0.00434538	0.00630385	0.00536231	0.00799077
-68.2	0.306611	0.305182	0.305467	0.30442	0.302615	0.305121			0.206611	0.208037	0.207064	0.206882	0.212246	0.209272	0.208472		0.106611	0.111393	0.103104	0.107906	0.108643	0.107895		0.00661077	0.00696077	0.00491769	0.00685538	0.00560154	0.00813923
-68	0.306852	0.305521	0.305878	0.30493	0.303194	0.305645			0.206852	0.208186	0.208103	0.207583	0.213131	0.209732	0.208665		0.106852	0.112486	0.103297	0.108328	0.109142	0.108406		0.00685154	0.00744462	0.00557	0.00753	0.00606615	0.00863308
-67.8	0.307192	0.306029	0.305978	0.305401	0.303762	0.306449			0.207192	0.208802	0.208587	0.208352	0.213799	0.210228	0.208922		0.107192	0.112906	0.103528	0.108824	0.110004	0.109016		0.00719154	0.00770077	0.00572462	0.00840692	0.00681	0.00955077
-67.6	0.307585	0.306354	0.306406	0.306221	0.304386	0.307258			0.207585	0.209182	0.209223	0.209171	0.214574	0.210875	0.209502		0.107585	0.113573	0.103805	0.109402	0.110726	0.109689		0.00758538	0.00824692	0.00593462	0.00862231	0.00743308	0.00992231
-67.4	0.308371	0.307322	0.306845	0.307202	0.304945	0.307541			0.208371	0.209969	0.209645	0.209935	0.215512	0.21159	0.210124		0.108371	0.11408	0.104528	0.109882	0.111453	0.110002		0.00837077	0.00884462	0.00641769	0.00938077	0.00823769	0.0102877
-67.2	0.309051	0.307802	0.307429	0.308071	0.30563	0.308091			0.209051	0.210463	0.209982	0.210036	0.216343	0.212471	0.210819		0.109051	0.114832	0.105261	0.110412	0.112256	0.110092		0.00905077	0.00939308	0.00669462	0.00998231	0.00940154	0.0102815
-67	0.309707	0.308307	0.308173	0.30847	0.30654	0.30846			0.209707	0.211285	0.210734	0.210519	0.217167	0.212928	0.211623		0.109707	0.115392	0.106267	0.111017	0.112674	0.110394		0.00970692	0.0102038	0.00748077	0.0105162	0.0101138	0.0104
-66.8	0.310478	0.308906	0.308768	0.308534	0.307528	0.308723			0.210478	0.21205	0.211265	0.211445	0.217902	0.213579	0.212552		0.110478	0.115975	0.107181	0.111572	0.113505	0.110605		0.0104777	0.0111738	0.00827231	0.0111885	0.01091	0.0105685
-66.6	0.311185	0.309281	0.309555	0.308624	0.308135	0.309388			0.211185	0.212841	0.211612	0.212113	0.21853	0.21443	0.213425		0.111185	0.116467	0.107914	0.112385	0.114421	0.111345		0.0111854	0.0120415	0.00916769	0.0115254	0.0115477	0.0111246
-66.4	0.312498	0.309938	0.310368	0.309048	0.308722	0.309965			0.212498	0.213326	0.212275	0.213231	0.219312	0.215226	0.214301		0.112498	0.116415	0.109297	0.113315	0.115055	0.112188		0.0124977	0.0129885	0.0103538	0.0122338	0.0120031	0.0120069
-66.2	0.313807	0.310323	0.311327	0.309658	0.309423	0.310981			0.213807	0.214415	0.213044	0.214223	0.220354	0.216326	0.215228		0.113807	0.116824	0.110714	0.114334	0.115952	0.113442		0.0138069	0.0136931	0.0114292	0.0129077	0.0129077	0.01305
-66	0.315127	0.310455	0.31239	0.310542	0.309942	0.312022			0.215127	0.21504	0.214297	0.215388	0.221252	0.217138	0.216164		0.115127	0.117589	0.112443	0.115382	0.116566	0.11463		0.0151269	0.0148831	0.0124108	0.0137585	0.0137177	0.0138269
-65.8	0.316642	0.310917	0.313616	0.311518	0.311065	0.313134			0.216642	0.216049	0.215507	0.216564	0.222112	0.218229	0.217885		0.116642	0.117986	0.114258	0.116415	0.117658	0.11578		0.0166415	0.0162123	0.0131046	0.0150654	0.0149477	0.0147177
-65.6	0.317879	0.311631	0.314756	0.312868	0.311789	0.313764			0.217879	0.21758	0.21652	0.217759	0.223167	0.219392	0.219554		0.117879	0.118428	0.115782	0.117759	0.118715	0.117029		0.0178792	0.0174208	0.0142969	0.0157577	0.0162785	0.0157423
-65.4	0.319282	0.312595	0.315791	0.314317	0.312558	0.314115			0.219282	0.218792	0.216939	0.218985	0.224266	0.220712	0.220879		0.119282	0.118805	0.117248	0.119202	0.120068	0.117881		0.0192823	0.0188931	0.0153292	0.01648	0.0175523	0.0171969
-65.2	0.320809	0.313816	0.316775	0.315692	0.31329	0.314537			0.220809	0.220066	0.217643	0.220301	0.225465	0.222047	0.222142		0.120809	0.119548	0.118433	0.120632	0.121262	0.119282		0.0208092	0.0204308	0.0165208	0.0177862	0.0192546	0.0185808
-65	0.322138	0.314963	0.317879	0.31654	0.314225	0.315225			0.222138	0.221268	0.218288	0.221622	0.226651	0.223388	0.222472		0.122138	0.120548	0.119146	0.122318	0.12284	0.120896		0.0221385	0.0220792	0.0178862	0.0182531	0.0207831	0.0197523
-64.8	0.323964	0.316291	0.319028	0.317895	0.315202	0.316517			0.223964	0.222636	0.219289	0.222939	0.228129	0.224891	0.22341		0.123964	0.121902	0.120844	0.123946	0.124145	0.122328		0.0239638	0.0236569	0.0193869	0.0197038	0.02217	0.0207515
-64.6	0.32533	0.317636	0.320222	0.319322	0.316422	0.318063			0.22533	0.223905	0.220838	0.224365	0.229441	0.226297	0.224703		0.12533	0.123142	0.122198	0.125569	0.125604	0.123755		0.02533	0.0251862	0.0208777	0.0205315	0.0233808	0.0222231
-64.4	0.326998	0.31881	0.321494	0.320789	0.317796	0.319995			0.226998	0.22525	0.222664	0.225332	0.230851	0.227715	0.226185		0.126998	0.125055	0.123807	0.127265	0.127102	0.124575		0.0269977	0.0267977	0.0224869	0.0218869	0.0249585	0.0237446
-64.2	0.328304	0.320172	0.322759	0.32214	0.319212	0.321594			0.228304	0.226602	0.224437	0.226815	0.231991	0.228919	0.228122		0.128304	0.126706	0.125692	0.128882	0.12853	0.126062		0.0283038	0.02838	0.0240269	0.0231785	0.0265038	0.0250362
-64	0.329498	0.321255	0.324404	0.323004	0.320532	0.322232			0.229498	0.227429	0.226324	0.228312	0.233474	0.229982	0.229851		0.129498	0.12855	0.127277	0.130437	0.129585	0.127385		0.0294977	0.0299031	0.0255108	0.0248131	0.0276738	0.0264746
-63.8	0.331118	0.322163	0.325798	0.324087	0.322211	0.323132			0.231118	0.22884	0.228366	0.229742	0.235003	0.231324	0.231167		0.131118	0.130016	0.128645	0.131825	0.130905	0.128495		0.0311177	0.0312669	0.0268092	0.0259808	0.0293369	0.0282415
-63.6	0.332668	0.323448	0.32716	0.325233	0.323604	0.324145			0.232668	0.230066	0.230108	0.231107	0.236269	0.232752	0.232892		0.132668	0.132019	0.129883	0.132985	0.132288	0.130346		0.0326685	0.0325646	0.0280023	0.0271869	0.0307108	0.0296415
-63.4	0.334301	0.324819	0.328482	0.32663	0.324925	0.325524			0.234301	0.231337	0.231908	0.232436	0.23782	0.234155	0.234534		0.134301	0.133828	0.13124	0.134608	0.133425	0.131988		0.0343008	0.0339792	0.0295769	0.0286985	0.0318031	0.0310954
-63.2	0.335799	0.326334	0.329965	0.327485	0.326311	0.327179			0.235799	0.232423	0.233488	0.233366	0.239168	0.235535	0.236257		0.135799	0.135355	0.132624	0.136256	0.135048	0.133385		0.0357992	0.0353192	0.03104	0.0301877	0.0332638	0.0328892
-63	0.337025	0.32774	0.33128	0.328415	0.328125	0.328798			0.237025	0.233288	0.234621	0.234553	0.240375	0.236755	0.237775		0.137025	0.136874	0.133922	0.137651	0.135893	0.134523		0.0370246	0.0365638	0.0323569	0.0318123	0.0345746	0.0343846
-62.8	0.338429	0.329225	0.332589	0.329175	0.329888	0.330917			0.238429	0.234259	0.23592	0.235582	0.24161	0.238004	0.23891		0.138429	0.137734	0.135615	0.138855	0.137245	0.135988		0.0384292	0.0379523	0.0339662	0.0334892	0.0364369	0.0360208
-62.6	0.339776	0.330572	0.33398	0.330218	0.331481	0.332848			0.239776	0.235591	0.236683	0.236405	0.242888	0.239185	0.240308		0.139776	0.138887	0.136862	0.140166	0.138248	0.137298		0.0397762	0.0389692	0.0349746	0.0350438	0.0378262	0.0378515
-62.4	0.340973	0.332125	0.33523	0.331529	0.332952	0.335007			0.240973	0.23734	0.237607	0.237219	0.244405	0.240282	0.241689		0.140973	0.140235	0.137971	0.141732	0.139396	0.138812		0.0409731	0.0401977	0.0360854	0.0363985	0.0386931	0.0396662
-62.2	0.342274	0.333438	0.336625	0.333034	0.334165	0.336962			0.242274	0.239068	0.238456	0.238358	0.245882	0.241293	0.243479		0.142274	0.141035	0.138575	0.143004	0.140808	0.140139		0.0422738	0.0413069	0.0368308	0.0380315	0.0401285	0.0414915
-62	0.343712	0.334702	0.338082	0.334803	0.335348	0.338761			0.243712	0.240492	0.239584	0.239411	0.247166	0.242673	0.244844		0.143712	0.142528	0.139985	0.144329	0.14189	0.141238		0.0437115	0.0424408	0.0379115	0.0392885	0.0415154	0.0430254
-61.8	0.345035	0.336069	0.339369	0.33608	0.336773	0.340124			0.245035	0.241607	0.240527	0.240382	0.248838	0.243978	0.246231		0.145035	0.143791	0.141341	0.145363	0.143158	0.142567		0.0450354	0.04327	0.0391846	0.0410023	0.0429238	0.0448685
-61.6	0.345853	0.337102	0.34036	0.336501	0.338038	0.341126			0.245853	0.242218	0.241229	0.241598	0.250177	0.245212	0.247246		0.145853	0.145081	0.142712	0.146168	0.144672	0.143937		0.0458531	0.0441131	0.0406562	0.0422438	0.0436538	0.0465454
-61.4	0.347085	0.338418	0.341317	0.337356	0.339246	0.342372			0.247085	0.243679	0.241987	0.243175	0.251786	0.246139	0.248508		0.147085	0.146214	0.144135	0.147421	0.145933	0.145123		0.0470846	0.0449192	0.0418577	0.04329	0.0449277	0.0473385
-61.2	0.348052	0.339914	0.342248	0.338717	0.340155	0.343229			0.248052	0.244831	0.24288	0.244338	0.253638	0.246925	0.249655		0.148052	0.146782	0.145472	0.14843	0.147433	0.146043		0.0480515	0.0457408	0.0427115	0.0445185	0.0461246	0.0486669
-61	0.349135	0.340891	0.343292	0.340219	0.341362	0.344518			0.249135	0.246155	0.243863	0.245965	0.254967	0.247887	0.251192		0.149135	0.147851	0.146193	0.149708	0.148774	0.146741		0.0491346	0.0471115	0.0436823	0.0459454	0.0471677	0.04994
-60.8	0.350156	0.342145	0.344343	0.341034	0.342433	0.345612			0.250156	0.247667	0.244986	0.247251	0.256194	0.248724	0.252413		0.150156	0.148634	0.147392	0.151018	0.149266	0.147878		0.0501562	0.0486985	0.0444731	0.0476308	0.0483238	0.0509985
-60.6	0.351217	0.343306	0.345644	0.341694	0.343496	0.346451			0.251217	0.248869	0.246068	0.248889	0.25747	0.249558	0.253485		0.151217	0.149874	0.148205	0.152165	0.150163	0.149134		0.0512169	0.0497031	0.0454192	0.04873	0.0491785	0.0522454
-60.4	0.352325	0.344289	0.346832	0.342405	0.34442	0.347138			0.252325	0.249912	0.246812	0.250264	0.258694	0.250339	0.253842		0.152325	0.150804	0.149253	0.153254	0.150729	0.150351		0.0523254	0.0506031	0.0465408	0.0497869	0.0500231	0.0531823
-60.2	0.353263	0.345274	0.347449	0.343454	0.34518	0.348095			0.253263	0.25044	0.247845	0.251428	0.259649	0.251228	0.254414		0.153263	0.151656	0.150191	0.154308	0.151645	0.151448		0.0532631	0.0514977	0.0476808	0.0508669	0.05102	0.0543054
-60	0.354254	0.34615	0.348358	0.344522	0.346212	0.349047			0.254254	0.251625	0.248949	0.252335	0.260621	0.252211	0.255015		0.154254	0.152545	0.151196	0.155275	0.152814	0.152125		0.0542538	0.0523338	0.0487823	0.0518015	0.0519515	0.0555962
-59.8	0.355211	0.347458	0.349298	0.346004	0.347298	0.350051			0.255211	0.252682	0.249683	0.253055	0.261599	0.253294	0.256014		0.155211	0.15341	0.152152	0.156428	0.154258	0.152926		0.0552108	0.0531777	0.0500354	0.0524662	0.0528169	0.0571069
-59.6	0.356105	0.348529	0.350246	0.347467	0.348073	0.350552			0.256105	0.253352	0.250732	0.254335	0.262416	0.254221	0.256924		0.156105	0.154398	0.152687	0.157058	0.155208	0.153868		0.0561046	0.0542669	0.0513146	0.0528954	0.0536654	0.0577723
-59.4	0.357268	0.349513	0.351225	0.348755	0.349139	0.351139			0.257268	0.254081	0.252031	0.255526	0.263101	0.255238	0.257765		0.157268	0.155488	0.153572	0.157835	0.15611	0.15489		0.0572685	0.0551769	0.0524846	0.0535746	0.0544792	0.0582585
-59.2	0.358123	0.350516	0.351834	0.349434	0.350081	0.351384			0.258123	0.254893	0.252976	0.256449	0.263743	0.256322	0.258159		0.158123	0.156588	0.154309	0.158644	0.157286	0.155655		0.0581231	0.0561608	0.0532392	0.0546023	0.0554746	0.05863
-59	0.359059	0.35136	0.352929	0.350135	0.350973	0.35156			0.259059	0.255699	0.254065	0.257375	0.264398	0.257175	0.258701		0.159059	0.157879	0.155067	0.159495	0.1579	0.156833		0.0590592	0.0571062	0.0541246	0.0550138	0.0558223	0.0587215
-58.8	0.360234	0.352406	0.353735	0.350705	0.35166	0.352213			0.260234	0.256443	0.254601	0.257841	0.264983	0.258188	0.259084		0.160234	0.158686	0.155453	0.160509	0.158952	0.157691		0.0602338	0.0580685	0.0549246	0.0556323	0.0564762	0.0589215
-58.6	0.360688	0.353378	0.354723	0.35185	0.352264	0.352902			0.260688	0.257078	0.255548	0.258331	0.265568	0.259352	0.259912		0.160688	0.159733	0.156122	0.161645	0.159911	0.158468		0.0606877	0.0587131	0.0558969	0.0561615	0.0575085	0.0589931
-58.4	0.361742	0.353934	0.355572	0.352575	0.353101	0.353963			0.261742	0.257807	0.256173	0.25921	0.26618	0.259968	0.260671		0.161742	0.161012	0.156767	0.162718	0.16095	0.158708		0.0617415	0.0595615	0.0571023	0.0567562	0.0580092	0.0589385
-58.2	0.362503	0.35443	0.356048	0.353407	0.3541	0.355398			0.262503	0.258592	0.257376	0.260064	0.267156	0.260656	0.261442		0.162503	0.162089	0.157455	0.163732	0.161634	0.159219		0.0625031	0.0605962	0.0583054	0.0574085	0.0592392	0.0587023
-58	0.363162	0.355043	0.356743	0.353881	0.354775	0.356241			0.263162	0.259155	0.258206	0.261067	0.267815	0.261257	0.26179		0.163162	0.162902	0.158126	0.164607	0.162088	0.159964		0.0631615	0.0614962	0.0589785	0.0584938	0.0597954	0.0586354
-57.8	0.363923	0.355993	0.357288	0.354188	0.355608	0.357218			0.263923	0.25981	0.25911	0.261713	0.268428	0.262005	0.262451		0.163923	0.163362	0.158666	0.165178	0.162611	0.160922		0.0639231	0.0624954	0.0592323	0.0593585	0.0606185	0.0587192
-57.6	0.364684	0.356702	0.357755	0.354794	0.355839	0.358081			0.264684	0.260215	0.260018	0.262009	0.268947	0.262692	0.26294		0.164684	0.163819	0.158878	0.166031	0.163168	0.161778		0.0646838	0.0631477	0.0597177	0.0600846	0.0614438	0.0592115
-57.4	0.365043	0.357629	0.358925	0.355686	0.356213	0.359218			0.265043	0.261013	0.260853	0.262476	0.269932	0.263504	0.263447		0.165043	0.164543	0.159051	0.166776	0.163713	0.162368		0.0650431	0.0640023	0.06041	0.0610623	0.0624054	0.0600346
-57.2	0.365757	0.358613	0.359842	0.356628	0.357022	0.360105			0.265757	0.262009	0.261965	0.263071	0.270518	0.264075	0.264398		0.165757	0.165356	0.15944	0.167977	0.164502	0.163122		0.0657569	0.0645508	0.0611692	0.0621685	0.0635015	0.0610262
-57	0.366387	0.359075	0.360704	0.357393	0.357867	0.360582			0.266387	0.26275	0.262848	0.264077	0.27089	0.264838	0.265047		0.166387	0.166599	0.159793	0.168832	0.164976	0.164022		0.0663869	0.0651523	0.0620769	0.0632408	0.0643231	0.0614415
-56.8	0.36717	0.359752	0.361387	0.358093	0.359008	0.360808			0.26717	0.263255	0.263792	0.265142	0.271523	0.26549	0.265345		0.16717	0.167765	0.160416	0.169599	0.165643	0.165025		0.06717	0.0659162	0.06274	0.06423	0.0648569	0.0615962
-56.6	0.368108	0.360247	0.362132	0.358572	0.360125	0.361378			0.268108	0.263881	0.264425	0.265801	0.272116	0.266267	0.26612		0.168108	0.168349	0.161037	0.170187	0.166337	0.166171		0.0681077	0.0665215	0.0628977	0.0648038	0.0650585	0.0618177
-56.4	0.368795	0.360717	0.362749	0.35918	0.360695	0.362034			0.268795	0.264367	0.264942	0.26655	0.272802	0.26699	0.266898		0.168795	0.169025	0.161676	0.170567	0.166739	0.167258		0.0687946	0.0671177	0.0632885	0.0650169	0.0656046	0.0624838
-56.2	0.36922	0.361665	0.363455	0.360029	0.361232	0.362652			0.26922	0.265593	0.265689	0.267127	0.273665	0.267659	0.267615		0.16922	0.169836	0.16227	0.171026	0.166897	0.168258		0.06922	0.0675238	0.0637415	0.06573	0.0664654	0.0642123
-56	0.369948	0.362191	0.364124	0.360818	0.361919	0.363288			0.269948	0.266497	0.266622	0.267694	0.274193	0.268329	0.268055		0.169948	0.170736	0.163041	0.171538	0.167268	0.16905		0.0699477	0.0681815	0.0643408	0.0663577	0.0680354	0.0654054
-55.8	0.370611	0.362974	0.36494	0.361448	0.362682	0.363825			0.270611	0.267602	0.267466	0.268437	0.274605	0.269241	0.268986		0.170611	0.171595	0.164085	0.17232	0.167668	0.169562		0.0706108	0.06873	0.0651008	0.0671154	0.0690123	0.0666485
-55.6	0.371332	0.363715	0.365828	0.361879	0.362993	0.364376			0.271332	0.268082	0.268358	0.268966	0.274805	0.269722	0.270238		0.171332	0.172196	0.165444	0.172869	0.168285	0.170469		0.0713315	0.0693177	0.0657338	0.0678031	0.07001	0.0670038
-55.4	0.372202	0.364602	0.366592	0.36271	0.363707	0.364627			0.272202	0.268917	0.269008	0.2697	0.27518	0.270478	0.271075		0.172202	0.172778	0.16631	0.173526	0.169218	0.17141		0.0722023	0.0701277	0.0658277	0.0680985	0.0708477	0.0676254
-55.2	0.373125	0.365489	0.367169	0.36363	0.364381	0.365192			0.273125	0.26978	0.270071	0.269989	0.275916	0.271165	0.271388		0.173125	0.172898	0.167524	0.17364	0.17042	0.172293		0.0731246	0.0708254	0.0662562	0.0689792	0.0722108	0.0685408
-55	0.373701	0.366383	0.367856	0.365034	0.365055	0.365781			0.273701	0.270581	0.271219	0.270278	0.276189	0.271766	0.271656		0.173701	0.173376	0.168542	0.173955	0.171108	0.172722		0.0737008	0.07144	0.0670462	0.0697477	0.0728338	0.06981
-54.8	0.3746	0.367176	0.368702	0.365368	0.365504	0.366621			0.2746	0.271545	0.271838	0.270537	0.277044	0.272456	0.272128		0.1746	0.173952	0.169722	0.174446	0.171712	0.172983		0.0746	0.0722985	0.0675654	0.0705654	0.0740531	0.07124
-54.6	0.375474	0.367376	0.369654	0.365736	0.366099	0.367365			0.275474	0.272439	0.27223	0.271218	0.277378	0.273149	0.272874		0.175474	0.174772	0.170493	0.174944	0.172298	0.173442		0.0754738	0.0730677	0.0682162	0.0712477	0.0750054	0.0728854
-54.4	0.376129	0.367919	0.370602	0.366538	0.367021	0.368051			0.276129	0.27283	0.272929	0.272188	0.278248	0.273758	0.273836		0.176129	0.175625	0.171167	0.175508	0.172979	0.173971		0.0761292	0.0738869	0.0682946	0.0715108	0.0758108	0.0739754
-54.2	0.376955	0.368422	0.371253	0.367297	0.367848	0.368908			0.276955	0.273266	0.273511	0.272943	0.279285	0.274633	0.274762		0.176955	0.176039	0.17182	0.176293	0.173645	0.174785		0.0769546	0.0746769	0.0683508	0.0725538	0.0767008	0.0750915
-54	0.377702	0.368607	0.371463	0.368642	0.368536	0.369823			0.277702	0.27382	0.274213	0.273714	0.280554	0.275485	0.275403		0.177702	0.176716	0.172407	0.176765	0.174362	0.175698		0.0777015	0.0755054	0.0686685	0.0730169	0.0773538	0.0756969
-53.8	0.378569	0.369197	0.372043	0.369202	0.369079	0.370872			0.278569	0.274472	0.274925	0.274395	0.281908	0.275947	0.276012		0.178569	0.177463	0.173196	0.177438	0.175008	0.176188		0.0785692	0.0764115	0.06987	0.0739015	0.0776592	0.0766608
-53.6	0.379288	0.370263	0.372752	0.369533	0.36955	0.372061			0.279288	0.275323	0.275628	0.275037	0.282681	0.276748	0.276857		0.179288	0.178118	0.173906	0.178039	0.175802	0.177184		0.0792877	0.0768262	0.0715269	0.0747469	0.0776838	0.0778777
-53.4	0.379773	0.371055	0.373635	0.370265	0.370158	0.373035			0.279773	0.276244	0.276476	0.27581	0.283075	0.277541	0.277643		0.179773	0.179147	0.174543	0.178781	0.17634	0.177967		0.0797731	0.0776077	0.0726	0.0752877	0.0777069	0.0787338
-53.2	0.380705	0.372018	0.374308	0.370668	0.370989	0.373165			0.280705	0.276852	0.277054	0.276539	0.283854	0.278255	0.278318		0.180705	0.17992	0.175052	0.179744	0.17687	0.178668		0.0807054	0.0779069	0.0736938	0.07588	0.0782277	0.0791985
-53	0.381393	0.372745	0.37501	0.371549	0.371536	0.373321			0.281393	0.277223	0.277855	0.27745	0.284372	0.278802	0.279103		0.181393	0.180637	0.175678	0.180572	0.177897	0.179281		0.0813931	0.0785354	0.0741762	0.0763515	0.0787569	0.0799969
-52.8	0.382423	0.373716	0.375415	0.37228	0.372181	0.373603			0.282423	0.277951	0.278415	0.278427	0.285236	0.279337	0.279418		0.182423	0.181291	0.176345	0.181313	0.178822	0.180092		0.0824231	0.0797615	0.0754454	0.0769877	0.0792238	0.0805831
-52.6	0.383035	0.374274	0.375941	0.372935	0.373052	0.374526			0.283035	0.278935	0.279126	0.279278	0.286174	0.280371	0.279888		0.183035	0.182265	0.177319	0.182302	0.179948	0.181037		0.0830346	0.0807815	0.0766508	0.0782092	0.0795369	0.0818415
-52.4	0.383925	0.375122	0.376552	0.373308	0.374065	0.375683			0.283925	0.2795	0.280085	0.279992	0.287181	0.28086	0.280883		0.183925	0.18276	0.177858	0.183199	0.180755	0.181518		0.0839246	0.0817577	0.0774838	0.0795808	0.0794392	0.0828777
-52.2	0.384609	0.37601	0.377224	0.373708	0.374887	0.376874			0.284609	0.279921	0.280475	0.279945	0.287632	0.281767	0.281693		0.184609	0.183573	0.178652	0.184214	0.181168	0.182122		0.0846092	0.0820577	0.0784962	0.0806038	0.0795823	0.0836231
-52	0.38518	0.377198	0.378133	0.374328	0.375531	0.377258			0.28518	0.280543	0.281273	0.280636	0.28827	0.282721	0.282325		0.18518	0.184378	0.179252	0.184982	0.181431	0.182722		0.08518	0.0829554	0.0789423	0.0816562	0.08001	0.08384
-51.8	0.385872	0.378436	0.378898	0.375444	0.375736	0.377698			0.285872	0.281136	0.281667	0.281428	0.288895	0.283188	0.28292		0.185872	0.185126	0.180233	0.185443	0.181872	0.183703		0.0858723	0.0841062	0.0796038	0.0822946	0.0807785	0.0841415
-51.6	0.386615	0.379524	0.37934	0.376489	0.376623	0.378285			0.286615	0.281867	0.282207	0.282448	0.289375	0.284408	0.283444		0.186615	0.18602	0.181445	0.186055	0.182605	0.18482		0.0866146	0.0847723	0.0802592	0.0831815	0.0814369	0.0845715
-51.4	0.387357	0.380607	0.379832	0.377347	0.377512	0.379132			0.287357	0.282614	0.282998	0.283272	0.290352	0.284783	0.284266		0.187357	0.186685	0.18281	0.186893	0.183197	0.185842		0.0873569	0.0857885	0.0808838	0.0840531	0.0821231	0.0854369
-51.2	0.388236	0.381342	0.38025	0.377487	0.378503	0.380209			0.288236	0.283314	0.284006	0.284324	0.291171	0.285694	0.285214		0.188236	0.187172	0.184106	0.188002	0.18407	0.186538		0.0882362	0.0866477	0.0814692	0.0849108	0.0829708	0.0863038
-51	0.389069	0.382668	0.381197	0.37815	0.37934	0.381158			0.289069	0.284096	0.284951	0.285192	0.291828	0.286602	0.286458		0.189069	0.187862	0.185445	0.188654	0.184937	0.186928		0.0890692	0.0875123	0.0818269	0.0856608	0.0841031	0.0872292
-50.8	0.389864	0.383596	0.381707	0.378961	0.380081	0.382412			0.289864	0.285162	0.285454	0.28605	0.2926	0.287325	0.287133		0.189864	0.18846	0.186122	0.189403	0.185292	0.187358		0.0898638	0.0883277	0.0823515	0.0864877	0.0852931	0.0877308
-50.6	0.390565	0.383567	0.382563	0.379915	0.380622	0.383695			0.290565	0.286232	0.285847	0.286703	0.293077	0.288118	0.287957		0.190565	0.188946	0.186845	0.190226	0.186272	0.187928		0.0905646	0.0892692	0.0831715	0.0870962	0.0861777	0.0879285
-50.4	0.390908	0.383691	0.383448	0.381279	0.38086	0.384445			0.290908	0.286732	0.286525	0.287561	0.293532	0.288913	0.288526		0.190908	0.189662	0.187506	0.19076	0.187412	0.189166		0.0909077	0.0905631	0.0841038	0.0878285	0.0864362	0.0884162
-50.2	0.391582	0.383672	0.384172	0.382041	0.381897	0.385638			0.291582	0.287506	0.286735	0.288148	0.294302	0.289876	0.289278		0.191582	0.190108	0.187996	0.19175	0.18841	0.190378		0.0915823	0.0916592	0.0850838	0.0886269	0.0871285	0.0891769
-50	0.392371	0.383492	0.384739	0.38243	0.383002	0.386485			0.292371	0.288095	0.287758	0.289246	0.295082	0.291002	0.290601		0.192371	0.190378	0.188789	0.192679	0.18957	0.19145		0.0923708	0.0925615	0.0855477	0.0892015	0.0876208	0.0900162
[truncated: 97 more columns]

## Sheet: Data Figure 3
data								fitted data
S1: 5%DMSO-1M SUC		S2: 10%DMSO-1M SUC		S3: 5%DMSO-0.5M SUC		S4: 10%DMSO-0.5M SUC		S1: 5%DMSO-1M SUC		S2: 10%DMSO-1M SUC		S3: 5%DMSO-0.5M SUC		S4: 10%DMSO-0.5M SUC
Tg-Tst	ln(relaxation time) (s)	Tg-Tst	ln(relaxation time) (s)	Tg-Tst	ln(relaxation time) (s)	Tg-Tst	ln(relaxation time) (s)	Tg-Tst	ln(relaxation time) (s)	Tg-Tst	ln(relaxation time) (s)	Tg-Tst	ln(relaxation time) (s)	Tg-Tst	ln(relaxation time) (s)
-1.75	9.2917	-0.95	7.24664	-2.55	9.05904	-0.6	14.1627	-2	8.4615	-1	7.9482	-2.8	8.25372	-1	13.9062
3.25	10.0188	4.05	10.9406	2.45	9.65599	4.4	14.3575	14	15.4407	15	13.5674	13	15.1441	15	16.351
8.25	12.2346	9.05	11.1983	7.45	12.4094	9.4	15.6559
13.25	15.8233	14.05	13.0149	12.45	15.4097	14.4	16.2768
data								fitted data											data								fitted data
S1: 5%DMSO-1M SUC		S2: 10%DMSO-1M SUC		S3: 5%DMSO-0.5M SUC		S4: 10%DMSO-0.5M SUC		S1: 5%DMSO-1M SUC		S2: 10%DMSO-1M SUC		S3: 5%DMSO-0.5M SUC		S4: 10%DMSO-0.5M SUC					S1: 5%DMSO-1M SUC		S2: 10%DMSO-1M SUC		S3: 5%DMSO-0.5M SUC		S4: 10%DMSO-0.5M SUC		S1: 5%DMSO-1M SUC		S2: 10%DMSO-1M SUC		S3: 5%DMSO-0.5M SUC		S4: 10%DMSO-0.5M SUC
1000/Tst	ln(relaxation time) (s)	1000/Tst	ln(relaxation time) (s)	1000/Tst	ln(relaxation time) (s)	1000/Tst	ln(relaxation time) (s)	1000/Tst	ln(relaxation time) (s)	1000/Tst	ln(relaxation time) (s)	1000/Tst	ln(relaxation time) (s)	1000/Tst	ln(relaxation time) (s)		-80C line		Tg-Tst	ln(relaxation time) (s)	Tg-Tst	ln(relaxation time) (s)	Tg-Tst	ln(relaxation time) (s)	Tg-Tst	ln(relaxation time) (s)	Tg-Tst	ln(relaxation time) (s)	Tg-Tst	ln(relaxation time) (s)	Tg-Tst	ln(relaxation time) (s)	Tg-Tst	ln(relaxation time) (s)
4.80423	9.2917	5.04668	7.24664	5.17732	9.05904	5.77534	14.1627	4.79	8.3566	4.9	6.1698	5	5.728	5.6	13.252		5.17732	0	-1.75	9.2917	-0.95	7.24664	-2.55	9.05904	-0.6	14.1627	-2	8.4615	-1	7.9482	-2.8	8.25372	-1	13.9062
4.92247	10.0188	5.17732	10.9406	5.31491	9.65599	5.94707	14.3575	5.2	15.589	5.6	15.0402	5.7	16.2896	7	19.1263		5.17732	20	3.25	10.0188	4.05	10.9406	2.45	9.65599	4.4	14.3575	14	15.4407	15	13.5674	13	15.1441	15	16.351
5.04668	12.2346	5.31491	11.1983	5.46001	12.4094	6.12933	15.6559												8.25	12.2346	9.05	11.1983	7.45	12.4094	9.4	15.6559
5.17732	15.8233	5.46001	13.0149	5.61325	15.4097	6.32311	16.2768												13.25	15.8233	14.05	13.0149	12.45	15.4097	14.4	16.2768

## Sheet: Data Figure 4
																																											S1: 5% DMSO, 1M SUC			S2: 10% DMSO, 1M SUC			S3: 5% DMSO, 0.5M SUC
S1	data										S1: 5%DMSO-1M SUC								S2: 10%DMSO-1M SUC								S3: 5%DMSO-0.5M SUC								S4: 10%DMSO-0.5M SUC									-150C			-150C
S2	S1: 5%DMSO-1M SUC		S2: 10%DMSO-1M SUC		S3: 5%DMSO-0.5M SUC		S4: 10%DMSO-0.5M SUC				Q1		Median		Q3		Vertical		Q1		Median		Q3		Vertical		Q1		Median		Q3		Vertical		Q1		Median		Q3		Vertical			CF-retention (%)			CF-retention (%)
S3	Position	CF-retention	Position	CF-retention	Position	CF-retention	Position	CF-retention			x	y	x	y	x	y	x	y	x	y	x	y	x	y	x	y	x	y	x	y	x	y	x	y	x	y	x	y	x	y	x	y	t (d)	avg	stdev	t (d)	avg	stdev	t (d)
S4	1	76.3641	2.1	79.4914	2.9	83.5707	4	81.6213			0.75	77.885	0.6	81.5065	0.75	84.1335	1	77.885	1.75	78.9745	1.6	81.495	1.75	84.43	2	78.9745	2.75	83.266	2.6	84.8765	2.75	87.0035	3	83.266	3.75	83.6935	3.6	87.1395	3.75	89.224	4	83.6935	0	98.1336	4.62057	0	98.1994	5.28493	0
	0.9	84.6597	2	83.4992	3	86.182	4	85.7655			1.25	77.885	1.4	81.5065	1.25	84.1335	1	84.1335	2.25	78.9745	2.4	81.495	2.25	84.43	2	84.43	3.25	83.266	3.4	84.8765	3.25	87.0035	3	87.0035	4.25	83.6935	4.4	87.1395	4.25	89.224	4	89.224	0.0833333	89.4775	3.29407	0.0833333	89.2595	0.621915	0.0833333
	1	79.4058	1.9	78.4585	3.1	82.9613	4	88.5128																																			1	86.0788	2.45077	1	87.0919	1.72731	1
	1.1	83.607	2	85.3609	3	87.8247	4	89.9345																																			7	85.3712	2.42886	7	85.7376	2.0461	7
																																											14	86.3192	1.43854	14	87.3992	1.6098	14
																																											30	82.2607	4.43857	30	85.2674	0.167229	30
																																											90	80.5119	5.86591	90	81.4953	2.83394	90
[truncated: 201 more columns]

## Sheet: Data Figure 5
data								fitted data
S1: 5%DMSO-1M SUC		S2: 10%DMSO-1M SUC		S3: 5%DMSO-0.5M SUC		S4: 10%DMSO-0.5M SUC		S1: 5%DMSO-1M SUC		S2: 10%DMSO-1M SUC		S3: 5%DMSO-0.5M SUC		S4: 10%DMSO-0.5M SUC
Tst-Tg	Rate Constant	Tst-Tg	Rate Constant	Tst-Tg	Rate Constant	Tst-Tg	Rate Constant	Tg-Tst	ln(relaxation time) (s)	Tg-Tst	ln(relaxation time) (s)	Tg-Tst	ln(relaxation time) (s)	Tg-Tst	ln(relaxation time) (s)
-83.25	0.00068999	-74.05	0.000697731	-67.45	0.000555159	-49.4	0.000652779
-13.25	0.000962721	-4.05	0.000937542	2.55	0.000803381	20.6	0.000961809
39.75	0.00901959	48.95	0.00637048	55.55	0.00570375	73.6	0.00336803

## Sheet: Data Figure 6
																	S2: 10%DMSO-1M SUC							S4: 10%DMSO-0.5M SUC
	0.5 M Sucrose								1 M Sucrose
DMSO, % v/v	Shift				Area population in %				Shift				Area population in %
	3139 peak	3241 peak	3389 peak	3533 peak	3139 peak	3241 peak	3389 peak	3533 peak	3139 peak	3241 peak	3389 peak	3533 peak	3139 peak	3241 peak	3389 peak	3533 peak	Wavenumber	'1	'2	'3	'4	'5	'6	Wavenumber	'1	'2	'3	'4	'5	'6
0	0	0	0	0	16.5892	31.2776	44.8232	7.30991	0	0	0	0	17.6912	28.1049	48.5336	5.67034	2400.94	0.00901334	0.00963469	0.00899189	0.00899189	0.00899189	0.00901334	2601	0.0136697	0.0133441	0.013466	0.013466	0.013466	0.0136697
2.5	0.496	1.996	1.655	-2.242	16.5892	31.2776	44.8232	7.30991	-6.314	1.664	1.686	-2.778	17.6912	28.1049	48.5336	5.67034	2402.87	0.00901065	0.00957077	0.00898824	0.00898824	0.00898824	0.00901065	2602.93	0.0136834	0.013466	0.013471	0.013471	0.013471	0.0136834
5	2.16	5.173	3.808	-5.038	16.7246	32.6457	42.8363	7.79332	-7.303	3.473	3.085	-3.419	17.3945	28.9577	47.7091	5.93868	2404.8	0.00900801	0.00955039	0.00898457	0.00898457	0.00898457	0.00900801	2604.86	0.0136974	0.0136161	0.0134761	0.0134761	0.0134761	0.0136974
10	3.467	8.831	6.24	-7.67	16.9028	33.7117	41.2661	8.1195	-10.405	5.035	4.196	-5.761	17.322	29.5199	47.0477	6.11048	2406.73	0.00900541	0.00962439	0.00898091	0.00898091	0.00898091	0.00900541	2606.79	0.0137117	0.0136711	0.0134811	0.0134811	0.0134811	0.0137117
20	3.366	14.444	8.754	-14.017	17.1873	34.9498	39.0147	8.84819	-14.398	8.853	6.529	-10.181	17.7298	29.9856	46.1708	6.11376	2408.66	0.00900285	0.00965345	0.00897725	0.00897725	0.00897725	0.00900285	2608.72	0.0137264	0.0136214	0.0134861	0.0134861	0.0134861	0.0137264
																	2410.58	0.00900034	0.00955763	0.00897359	0.00897359	0.00897359	0.00900034	2610.65	0.0137414	0.013597	0.0134911	0.0134911	0.0134911	0.0137414
																	2412.51	0.00899788	0.00951773	0.00896993	0.00896993	0.00896993	0.00899788	2612.58	0.0137568	0.0136351	0.0134962	0.0134962	0.0134962	0.0137568
																	2414.44	0.00899547	0.00951697	0.00896627	0.00896627	0.00896627	0.00899547	2614.51	0.0137726	0.0137173	0.0135012	0.0135012	0.0135012	0.0137726
																	2416.37	0.00899311	0.00946798	0.00896261	0.00896261	0.00896261	0.00899311	2616.44	0.0137888	0.0138495	0.0135062	0.0135062	0.0135062	0.0137888
																	2418.3	0.0089908	0.00941932	0.00895895	0.00895895	0.00895895	0.0089908	2618.37	0.0138055	0.0138977	0.0135113	0.0135113	0.0135113	0.0138055
																	2420.23	0.00898855	0.0094421	0.00895529	0.00895529	0.00895529	0.00898855	2620.3	0.0138225	0.0138692	0.0135163	0.0135163	0.0135163	0.0138225
																	2422.15	0.00898636	0.00947239	0.00895163	0.00895163	0.00895163	0.00898636	2622.23	0.01384	0.0138657	0.0135213	0.0135213	0.0135213	0.01384
																	2424.08	0.00898423	0.00942899	0.00894797	0.00894797	0.00894797	0.00898423	2624.16	0.013858	0.0139526	0.0135263	0.0135263	0.0135263	0.013858
																	2426.01	0.00898216	0.0094197	0.00894431	0.00894431	0.00894431	0.00898216	2626.09	0.0138764	0.014089	0.0135314	0.0135314	0.0135314	0.0138764
																	2427.94	0.00898016	0.00936619	0.00894065	0.00894065	0.00894065	0.00898016	2628.02	0.0138953	0.0141518	0.0135364	0.0135364	0.0135364	0.0138953
																	2429.87	0.00897822	0.0093397	0.00893699	0.00893699	0.00893699	0.00897822	2629.95	0.0139147	0.0141336	0.0135414	0.0135414	0.0135414	0.0139147
																	2431.8	0.00897635	0.00935057	0.00893333	0.00893333	0.00893333	0.00897635	2631.88	0.0139346	0.0141235	0.0135465	0.0135465	0.0135465	0.0139346
																	2433.72	0.00897455	0.00935398	0.00892966	0.00892966	0.00892966	0.00897455	2633.81	0.0139551	0.0141535	0.0135515	0.0135515	0.0135515	0.0139551
																	2435.65	0.00897283	0.00942497	0.00892601	0.00892601	0.00892601	0.00897283	2635.74	0.0139761	0.0142223	0.0135565	0.0135565	0.0135565	0.0139761
																	2437.58	0.00897119	0.00946376	0.00892234	0.00892234	0.00892234	0.00897119	2637.68	0.0139976	0.0143069	0.0135615	0.0135615	0.0135615	0.0139976
																	2439.51	0.00896963	0.00947725	0.00891868	0.00891868	0.00891868	0.00896963	2639.61	0.0140198	0.0143666	0.0135666	0.0135666	0.0135666	0.0140198
																	2441.44	0.00896815	0.00949005	0.00891502	0.00891502	0.00891502	0.00896815	2641.54	0.0140425	0.0144013	0.0135716	0.0135716	0.0135716	0.0140425
																	2443.37	0.00896675	0.00947705	0.00891136	0.00891136	0.00891136	0.00896675	2643.47	0.0140659	0.01441	0.0135766	0.0135766	0.0135766	0.0140659
																	2445.3	0.00896545	0.00944009	0.0089077	0.0089077	0.0089077	0.00896545	2645.4	0.0140899	0.0144333	0.0135817	0.0135817	0.0135817	0.0140899
																	2447.22	0.00896424	0.00946432	0.00890404	0.00890404	0.00890404	0.00896424	2647.33	0.0141145	0.0145295	0.0135867	0.0135867	0.0135867	0.0141145
																	2449.15	0.00896312	0.00953498	0.00890038	0.00890038	0.00890038	0.00896312	2649.26	0.0141398	0.0146248	0.0135917	0.0135917	0.0135917	0.0141398
																	2451.08	0.0089621	0.00957927	0.00889672	0.00889672	0.00889672	0.0089621	2651.19	0.0141658	0.0146871	0.0135967	0.0135967	0.0135967	0.0141658
																	2453.01	0.00896119	0.00947151	0.00889306	0.00889306	0.00889306	0.00896119	2653.12	0.0141925	0.0147206	0.0136018	0.0136018	0.0136018	0.0141925
																	2454.94	0.00896038	0.00934489	0.0088894	0.0088894	0.0088894	0.00896038	2655.05	0.01422	0.0147315	0.0136068	0.0136068	0.0136068	0.01422
																	2456.87	0.00895968	0.00931721	0.00888574	0.00888574	0.00888574	0.00895968	2656.98	0.0142482	0.014767	0.0136118	0.0136118	0.0136118	0.0142482
																	2458.8	0.0089591	0.00931484	0.00888208	0.00888208	0.00888208	0.0089591	2658.91	0.0142772	0.0148512	0.0136169	0.0136169	0.0136169	0.0142772
																	2460.72	0.00895863	0.0093079	0.00887842	0.00887842	0.00887842	0.00895863	2660.84	0.014307	0.0149762	0.0136219	0.0136219	0.0136219	0.014307
																	2462.65	0.00895829	0.00930562	0.00887476	0.00887476	0.00887476	0.00895829	2662.77	0.0143375	0.0150749	0.0136269	0.0136269	0.0136269	0.0143375
																	2464.58	0.00895807	0.00935589	0.0088711	0.0088711	0.0088711	0.00895807	2664.7	0.014369	0.0151231	0.0136319	0.0136319	0.0136319	0.014369
																	2466.51	0.00895798	0.00941519	0.00886743	0.00886743	0.00886743	0.00895798	2666.63	0.0144012	0.0152049	0.013637	0.013637	0.013637	0.0144012
																	2468.44	0.00895803	0.00944857	0.00886378	0.00886378	0.00886378	0.00895803	2668.56	0.0144344	0.0153166	0.013642	0.013642	0.013642	0.0144344
																	2470.37	0.00895821	0.00946725	0.00886011	0.00886011	0.00886011	0.00895821	2670.49	0.0144685	0.0153387	0.013647	0.013647	0.013647	0.0144685
																	2472.29	0.00895854	0.00946959	0.00885645	0.00885645	0.00885645	0.00895854	2672.42	0.0145035	0.0153436	0.0136521	0.0136521	0.0136521	0.0145035
																	2474.22	0.00895902	0.00943383	0.00885279	0.00885279	0.00885279	0.00895902	2674.35	0.0145395	0.015402	0.0136571	0.0136571	0.0136571	0.0145395
																	2476.15	0.00895965	0.00945716	0.00884913	0.00884913	0.00884913	0.00895965	2676.28	0.0145764	0.0154666	0.0136621	0.0136621	0.0136621	0.0145764
																	2478.08	0.00896044	0.00942937	0.00884547	0.00884547	0.00884547	0.00896044	2678.21	0.0146143	0.015492	0.0136671	0.0136671	0.0136671	0.0146143
																	2480.01	0.0089614	0.0093185	0.00884181	0.00884181	0.00884181	0.0089614	2680.14	0.0146533	0.0155545	0.0136722	0.0136722	0.0136722	0.0146533
																	2481.94	0.00896252	0.00928141	0.00883815	0.00883815	0.00883815	0.00896252	2682.07	0.0146934	0.0156925	0.0136772	0.0136772	0.0136772	0.0146934
																	2483.86	0.00896382	0.00932165	0.00883449	0.00883449	0.00883449	0.00896382	2684	0.0147345	0.0158086	0.0136822	0.0136822	0.0136822	0.0147345
																	2485.79	0.0089653	0.00931701	0.00883083	0.00883083	0.00883083	0.0089653	2685.93	0.0147768	0.0158228	0.0136873	0.0136873	0.0136873	0.0147768
																	2487.72	0.00896696	0.00928943	0.00882717	0.00882717	0.00882717	0.00896696	2687.86	0.0148201	0.0158211	0.0136923	0.0136923	0.0136923	0.0148201
																	2489.65	0.00896882	0.00928148	0.00882351	0.00882351	0.00882351	0.00896882	2689.79	0.0148647	0.0158688	0.0136973	0.0136973	0.0136973	0.0148647
																	2491.58	0.00897087	0.00934877	0.00881985	0.00881985	0.00881985	0.00897087	2691.72	0.0149104	0.0159193	0.0137023	0.0137023	0.0137023	0.0149104
																	2493.51	0.00897314	0.00944042	0.00881619	0.00881619	0.00881619	0.00897314	2693.65	0.0149574	0.0159044	0.0137074	0.0137074	0.0137074	0.0149574
																	2495.44	0.0089756	0.00939805	0.00881253	0.00881253	0.00881253	0.0089756	2695.58	0.0150056	0.0159347	0.0137124	0.0137124	0.0137124	0.0150056
																	2497.36	0.0089783	0.00926551	0.00880887	0.00880887	0.00880887	0.0089783	2697.51	0.0150551	0.0161088	0.0137174	0.0137174	0.0137174	0.0150551
																	2499.29	0.00898121	0.00921024	0.0088052	0.0088052	0.0088052	0.00898121	2699.44	0.015106	0.0162268	0.0137225	0.0137225	0.0137225	0.015106
																	2501.22	0.00898436	0.00933313	0.00880154	0.00880154	0.00880154	0.00898436	2701.37	0.0151581	0.016249	0.0137275	0.0137275	0.0137275	0.0151581
																	2503.15	0.00898774	0.00952518	0.00879788	0.00879788	0.00879788	0.00898774	2703.3	0.0152117	0.0162471	0.0137325	0.0137325	0.0137325	0.0152117
																	2505.08	0.00899137	0.00958286	0.00879422	0.00879422	0.00879422	0.00899137	2705.23	0.0152666	0.0163356	0.0137375	0.0137375	0.0137375	0.0152666
																	2507.01	0.00899526	0.00943068	0.00879056	0.00879056	0.00879056	0.00899526	2707.16	0.015323	0.0164342	0.0137426	0.0137426	0.0137426	0.015323
																	2508.93	0.0089994	0.00925712	0.0087869	0.0087869	0.0087869	0.0089994	2709.09	0.0153809	0.0164707	0.0137476	0.0137476	0.0137476	0.0153809
																	2510.86	0.00900382	0.00930634	0.00878324	0.00878324	0.00878324	0.00900382	2711.03	0.0154403	0.0164836	0.0137526	0.0137526	0.0137526	0.0154403
																	2512.79	0.00900851	0.00935307	0.00877958	0.00877958	0.00877958	0.00900851	2712.96	0.0155012	0.0165035	0.0137576	0.0137576	0.0137577	0.0155011
																	2514.72	0.00901349	0.00920571	0.00877592	0.00877592	0.00877592	0.00901349	2714.89	0.0155636	0.0165955	0.0137627	0.0137627	0.0137627	0.0155636
																	2516.65	0.00901877	0.00913522	0.00877226	0.00877226	0.00877226	0.00901877	2716.82	0.0156277	0.0166966	0.0137677	0.0137677	0.0137677	0.0156277
																	2518.58	0.00902435	0.00924678	0.0087686	0.0087686	0.0087686	0.00902435	2718.75	0.0156934	0.0166918	0.0137727	0.0137727	0.0137728	0.0156934
																	2520.51	0.00903023	0.00932242	0.00876494	0.00876494	0.00876494	0.00903023	2720.68	0.0157608	0.0166803	0.0137778	0.0137778	0.0137778	0.0157608
																	2522.43	0.00903645	0.00932792	0.00876128	0.00876128	0.00876128	0.00903645	2722.61	0.0158299	0.016735	0.0137828	0.0137828	0.0137828	0.0158298
																	2524.36	0.00904299	0.00933344	0.00875762	0.00875762	0.00875762	0.00904299	2724.54	0.0159007	0.0168211	0.0137878	0.0137878	0.0137879	0.0159007
																	2526.29	0.00904987	0.00932944	0.00875396	0.00875396	0.00875396	0.00904987	2726.47	0.0159733	0.0169333	0.0137929	0.0137929	0.0137929	0.0159733
																	2528.22	0.0090571	0.00927928	0.0087503	0.0087503	0.0087503	0.0090571	2728.4	0.0160477	0.016996	0.0137979	0.0137979	0.0137979	0.0160477
																	2530.15	0.0090647	0.0092277	0.00874664	0.00874664	0.00874664	0.0090647	2730.33	0.0161239	0.0170683	0.0138029	0.0138029	0.0138029	0.0161239
																	2532.08	0.00907266	0.00924319	0.00874298	0.00874298	0.00874298	0.00907266	2732.26	0.0162021	0.0171993	0.0138079	0.0138079	0.013808	0.016202
																	2534.01	0.009081	0.00923927	0.00873931	0.00873931	0.00873931	0.009081	2734.19	0.0162821	0.0172761	0.013813	0.013813	0.013813	0.0162821
																	2535.93	0.00908974	0.00917706	0.00873565	0.00873565	0.00873565	0.00908974	2736.12	0.0163641	0.0173064	0.013818	0.013818	0.0138181	0.0163641
																	2537.86	0.00909888	0.00919053	0.00873199	0.00873199	0.00873199	0.00909888	2738.05	0.0164481	0.0173195	0.013823	0.013823	0.0138231	0.0164481
																	2539.79	0.00910843	0.00932454	0.00872833	0.00872833	0.00872833	0.00910843	2739.98	0.0165342	0.0173218	0.013828	0.013828	0.0138281	0.0165341
																	2541.72	0.00911841	0.0094153	0.00872467	0.00872467	0.00872467	0.00911841	2741.91	0.0166222	0.0173701	0.0138331	0.0138331	0.0138332	0.0166222
																	2543.65	0.00912883	0.00940154	0.00872101	0.00872101	0.00872101	0.00912883	2743.84	0.0167124	0.0174191	0.0138381	0.0138381	0.0138382	0.0167124
																	2545.58	0.00913969	0.00933286	0.00871735	0.00871735	0.00871735	0.00913969	2745.77	0.0168048	0.0174425	0.0138431	0.0138431	0.0138432	0.0168047
																	2547.51	0.00915101	0.00933213	0.00871369	0.00871369	0.00871369	0.00915101	2747.7	0.0168993	0.0175416	0.0138482	0.0138482	0.0138483	0.0168992
																	2549.43	0.00916281	0.00931022	0.00871003	0.00871003	0.00871003	0.00916281	2749.63	0.016996	0.0176903	0.0138532	0.0138532	0.0138533	0.0169959
																	2551.36	0.0091751	0.00921631	0.00870637	0.00870637	0.00870637	0.0091751	2751.56	0.017095	0.0178238	0.0138582	0.0138582	0.0138584	0.0170948
																	2553.29	0.00918788	0.00921124	0.00870271	0.00870271	0.00870271	0.00918788	2753.49	0.0171962	0.017926	0.0138633	0.0138633	0.0138634	0.0171961
																	2555.22	0.00920118	0.00921019	0.00869905	0.00869905	0.00869905	0.00920118	2755.42	0.0172998	0.0180102	0.0138683	0.0138683	0.0138684	0.0172996
																	2557.15	0.00921501	0.0092139	0.00869539	0.00869539	0.00869539	0.00921501	2757.35	0.0174057	0.0180852	0.0138733	0.0138733	0.0138735	0.0174056
																	2559.07	0.00922937	0.00925011	0.00869173	0.00869173	0.00869173	0.00922937	2759.28	0.0175141	0.0181097	0.0138783	0.0138783	0.0138785	0.0175139
																	2561	0.00924429	0.00924787	0.00868807	0.00868807	0.00868807	0.00924429	2761.21	0.0176249	0.0181401	0.0138834	0.0138834	0.0138836	0.0176247
																	2562.93	0.00925978	0.0092749	0.00868441	0.00868441	0.00868441	0.00925978	2763.14	0.0177382	0.0182355	0.0138884	0.0138884	0.0138887	0.0177379
																	2564.86	0.00927584	0.00930398	0.00868075	0.00868075	0.00868075	0.00927584	2765.07	0.0178539	0.0183639	0.0138934	0.0138934	0.0138937	0.0178537
																	2566.79	0.00929251	0.00932399	0.00867708	0.00867708	0.00867708	0.00929251	2767	0.0179723	0.0184602	0.0138984	0.0138984	0.0138988	0.017972
																	2568.72	0.00930979	0.0092778	0.00867342	0.00867342	0.00867342	0.00930979	2768.93	0.0180932	0.0185349	0.0139035	0.0139035	0.0139038	0.0180929
																	2570.65	0.0093277	0.00922687	0.00866976	0.00866976	0.00866976	0.0093277	2770.86	0.0182168	0.0186432	0.0139085	0.0139085	0.0139089	0.0182164
																	2572.57	0.00934625	0.00924906	0.0086661	0.0086661	0.0086661	0.00934625	2772.79	0.018343	0.0187437	0.0139135	0.0139135	0.013914	0.0183425
																	2574.5	0.00936546	0.00923805	0.00866244	0.00866244	0.00866244	0.00936546	2774.72	0.0184719	0.0187871	0.0139186	0.0139186	0.0139191	0.0184714
																	2576.43	0.00938535	0.00924213	0.00865878	0.00865878	0.00865878	0.00938535	2776.65	0.0186036	0.0188971	0.0139236	0.0139236	0.0139241	0.018603
																	2578.36	0.00940593	0.0092805	0.00865512	0.00865512	0.00865512	0.00940593	2778.58	0.018738	0.019065	0.0139286	0.0139286	0.0139292	0.0187374
																	2580.29	0.00942722	0.00931828	0.00865146	0.00865146	0.00865146	0.00942722	2780.52	0.0188752	0.0191751	0.0139337	0.0139337	0.0139343	0.0188746
																	2582.22	0.00944924	0.00937423	0.0086478	0.0086478	0.0086478	0.00944924	2782.45	0.0190153	0.0192665	0.0139387	0.0139387	0.0139394	0.0190146
																	2584.15	0.009472	0.00936488	0.00864414	0.00864414	0.00864414	0.009472	2784.38	0.0191583	0.0193335	0.0139437	0.0139437	0.0139446	0.0191575
																	2586.07	0.00949552	0.00936965	0.00864048	0.00864048	0.00864048	0.00949552	2786.31	0.0193042	0.0194682	0.0139487	0.0139487	0.0139497	0.0193033
																	2588	0.00951982	0.00935703	0.00863682	0.00863682	0.00863682	0.00951982	2788.24	0.019453	0.0196979	0.0139538	0.0139538	0.0139548	0.019452
																	2589.93	0.00954491	0.00933653	0.00863316	0.00863316	0.00863316	0.00954491	2790.17	0.0196049	0.0198352	0.0139588	0.0139588	0.01396	0.0196037
																	2591.86	0.00957083	0.00943098	0.0086295	0.0086295	0.0086295	0.00957083	2792.1	0.0197597	0.0199154	0.0139638	0.0139638	0.0139651	0.0197585
																	2593.79	0.00959758	0.00951447	0.00862584	0.00862584	0.00862584	0.00959758	2794.03	0.0199176	0.0200459	0.0139688	0.0139688	0.0139703	0.0199162
																	2595.72	0.00962518	0.00954275	0.00862218	0.00862218	0.00862218	0.00962518	2795.96	0.0200787	0.0201814	0.0139739	0.0139739	0.0139755	0.0200771
																	2597.64	0.00965366	0.00949301	0.00861852	0.00861852	0.00861852	0.00965366	2797.89	0.0202428	0.0203361	0.0139789	0.0139789	0.0139807	0.020241
																	2599.57	0.00968302	0.00951761	0.00861485	0.00861485	0.00861485	0.00968302	2799.82	0.0204101	0.0204455	0.0139839	0.0139839	0.0139859	0.0204081
																	2601.5	0.00971331	0.00964133	0.00861119	0.00861119	0.00861119	0.00971331	2801.75	0.0205805	0.0204845	0.013989	0.013989	0.0139911	0.0205783
																	2603.43	0.00974452	0.00973454	0.00860753	0.00860753	0.00860753	0.00974452	2803.68	0.0207542	0.020653	0.013994	0.013994	0.0139964	0.0207518
																	2605.36	0.00977669	0.00976406	0.00860387	0.00860387	0.00860387	0.00977669	2805.61	0.0209311	0.0208834	0.013999	0.013999	0.0140017	0.0209285
																	2607.29	0.00980983	0.00973477	0.00860021	0.00860021	0.00860021	0.00980983	2807.54	0.0211113	0.0210893	0.0140041	0.0140041	0.014007	0.0211084
																	2609.22	0.00984396	0.00968145	0.00859655	0.00859655	0.00859655	0.00984396	2809.47	0.0212948	0.0213215	0.0140091	0.0140091	0.0140123	0.0212916
																	2611.14	0.00987912	0.00968	0.00859289	0.00859289	0.00859289	0.00987912	2811.4	0.0214817	0.0215016	0.0140141	0.0140141	0.0140177	0.0214781
																	2613.07	0.00991531	0.00972456	0.00858923	0.00858923	0.00858923	0.00991531	2813.33	0.0216719	0.0216309	0.0140191	0.0140191	0.0140231	0.0216679
																	2615	0.00995256	0.00974019	0.00858557	0.00858557	0.00858557	0.00995256	2815.26	0.0218655	0.0217959	0.0140242	0.0140242	0.0140286	0.0218611
																	2616.93	0.00999089	0.00979683	0.00858191	0.00858191	0.00858191	0.00999089	2817.19	0.0220626	0.0219846	0.0140292	0.0140292	0.0140341	0.0220577
																	2618.86	0.0100303	0.00986718	0.00857825	0.00857825	0.00857825	0.0100303	2819.12	0.022263	0.0221435	0.0140342	0.0140342	0.0140396	0.0222576
																	2620.79	0.0100709	0.00989801	0.00857459	0.00857459	0.00857459	0.0100709	2821.05	0.022467	0.0223164	0.0140392	0.0140392	0.0140452	0.022461
																	2622.72	0.0101126	0.00994245	0.00857093	0.00857093	0.00857093	0.0101126	2822.98	0.0226744	0.0224928	0.0140443	0.0140443	0.0140508	0.0226678
																	2624.64	0.0101555	0.0100034	0.00856727	0.00856727	0.00856727	0.0101555	2824.91	0.0228853	0.0226284	0.0140493	0.0140493	0.0140565	0.0228781
																	2626.57	0.0101996	0.00999732	0.00856361	0.00856361	0.00856361	0.0101996	2826.84	0.0230998	0.0228055	0.0140543	0.0140543	0.0140623	0.0230919
																	2628.5	0.0102448	0.00996978	0.00855995	0.00855995	0.00855995	0.0102448	2828.77	0.0233179	0.0230376	0.0140594	0.0140594	0.0140681	0.0233091
																	2630.43	0.0102914	0.0100464	0.00855629	0.00855629	0.00855629	0.0102914	2830.7	0.0235395	0.0232844	0.0140644	0.0140644	0.014074	0.0235298
																	2632.36	0.0103392	0.0101641	0.00855262	0.00855262	0.00855262	0.0103392	2832.63	0.0237647	0.0235722	0.0140694	0.0140694	0.0140801	0.0237541
																	2634.29	0.0103883	0.0102309	0.00854896	0.00854896	0.00854896	0.0103883	2834.56	0.0239936	0.0238857	0.0140745	0.0140745	0.0140862	0.0239819
																	2636.21	0.0104387	0.0103444	0.0085453	0.0085453	0.0085453	0.0104387	2836.49	0.0242261	0.0241535	0.0140795	0.0140795	0.0140923	0.0242132
																	2638.14	0.0104905	0.0104524	0.00854164	0.00854164	0.00854164	0.0104905	2838.42	0.0244623	0.0243578	0.0140845	0.0140845	0.0140986	0.0244481
																	2640.07	0.0105436	0.0104454	0.00853798	0.00853798	0.00853798	0.0105436	2840.35	0.0247021	0.0245739	0.0140895	0.0140895	0.0141051	0.0246866
																	2642	0.0105981	0.0104585	0.00853432	0.00853432	0.00853432	0.0105981	2842.28	0.0249457	0.0248264	0.0140946	0.0140946	0.0141116	0.0249286
																	2643.93	0.010654	0.0105483	0.00853066	0.00853066	0.00853066	0.010654	2844.21	0.0251929	0.0251106	0.0140996	0.0140996	0.0141183	0.0251742
																	2645.86	0.0107114	0.010597	0.008527	0.008527	0.008527	0.0107114	2846.14	0.0254439	0.0254258	0.0141046	0.0141046	0.0141251	0.0254234
																	2647.78	0.0107702	0.0106262	0.00852334	0.00852334	0.00852334	0.0107702	2848.07	0.0256986	0.0257369	0.0141096	0.0141096	0.0141321	0.0256761
																	2649.71	0.0108305	0.0106677	0.00851968	0.00851968	0.00851968	0.0108305	2850	0.0259571	0.026007	0.0141147	0.0141147	0.0141393	0.0259324
																	2651.64	0.0108924	0.0107166	0.00851602	0.00851602	0.00851602	0.0108924	2851.94	0.0262194	0.0262687	0.0141197	0.0141197	0.0141467	0.0261924
																	2653.57	0.0109558	0.0108182	0.00851236	0.00851236	0.00851236	0.0109558	2853.87	0.0264854	0.0265495	0.0141247	0.0141247	0.0141543	0.0264558
																	2655.5	0.0110207	0.0109593	0.0085087	0.0085087	0.0085087	0.0110207	2855.8	0.0267552	0.0268237	0.0141298	0.0141298	0.0141621	0.0267229
																	2657.43	0.0110872	0.011036	0.00850504	0.00850504	0.00850504	0.0110872	2857.73	0.0270289	0.027144	0.0141348	0.0141348	0.0141702	0.0269935
																	2659.36	0.0111554	0.011085	0.00850138	0.00850138	0.00850138	0.0111554	2859.66	0.0273064	0.027494	0.0141398	0.0141398	0.0141785	0.0272677
																	2661.28	0.0112252	0.011173	0.00849772	0.00849772	0.00849772	0.0112252	2861.59	0.0275876	0.0278086	0.0141449	0.0141449	0.0141871	0.0275453
																	2663.21	0.0112967	0.0112427	0.00849406	0.00849406	0.00849406	0.0112967	2863.52	0.0278728	0.0281236	0.0141499	0.0141499	0.0141961	0.0278266
																	2665.14	0.0113699	0.0113715	0.00849039	0.00849039	0.00849039	0.0113699	2865.45	0.0281618	0.0284693	0.0141549	0.0141549	0.0142053	0.0281113
																	2667.07	0.0114448	0.0115345	0.00848673	0.00848673	0.00848673	0.0114448	2867.38	0.0284546	0.0288135	0.0141599	0.0141599	0.014215	0.0283996
																	2669	0.0115215	0.0116495	0.00848307	0.00848307	0.00848307	0.0115215	2869.31	0.0287513	0.0291527	0.014165	0.014165	0.014225	0.0286913
																	2670.93	0.0116	0.0117293	0.00847941	0.00847941	0.00847941	0.0116	2871.24	0.0290519	0.0294752	0.01417	0.01417	0.0142354	0.0289865
																	2672.86	0.0116802	0.0118074	0.00847575	0.00847575	0.00847575	0.0116802	2873.17	0.0293565	0.0298467	0.014175	0.014175	0.0142463	0.0292851
																	2674.78	0.0117623	0.0119206	0.00847209	0.00847209	0.00847209	0.0117623	2875.1	0.0296648	0.0303047	0.01418	0.0141801	0.0142577	0.0295872
																	2676.71	0.0118463	0.0120253	0.00846843	0.00846843	0.00846843	0.0118463	2877.03	0.0299772	0.0306947	0.0141851	0.0141851	0.0142696	0.0298926
																	2678.64	0.0119322	0.0120875	0.00846477	0.00846477	0.00846477	0.0119322	2878.96	0.0302934	0.0309738	0.0141901	0.0141901	0.0142821	0.0302014
																	2680.57	0.0120199	0.012138	0.00846111	0.00846111	0.00846111	0.0120199	2880.89	0.0306136	0.0312812	0.0141951	0.0141952	0.0142952	0.0305135
																	2682.5	0.0121097	0.0122006	0.00845745	0.00845745	0.00845745	0.0121097	2882.82	0.0309377	0.0316611	0.0142002	0.0142002	0.0143089	0.0308289
																	2684.43	0.0122013	0.0122908	0.00845379	0.00845379	0.00845379	0.0122013	2884.75	0.0312658	0.0320219	0.0142052	0.0142052	0.0143234	0.0311476
																	2686.35	0.012295	0.0124234	0.00845013	0.00845013	0.00845013	0.012295	2886.68	0.0315979	0.0323822	0.0142102	0.0142103	0.0143386	0.0314695
																	2688.28	0.0123907	0.0125662	0.00844647	0.00844647	0.00844647	0.0123907	2888.61	0.031934	0.0327954	0.0142152	0.0142153	0.0143546	0.0317946
																	2690.21	0.0124885	0.0126695	0.00844281	0.00844281	0.00844281	0.0124885	2890.54	0.0322741	0.0331533	0.0142203	0.0142203	0.0143715	0.0321228
																	2692.14	0.0125883	0.0127389	0.00843915	0.00843915	0.00843915	0.0125883	2892.47	0.0326182	0.0334702	0.0142253	0.0142254	0.0143893	0.0324541
																	2694.07	0.0126903	0.0127608	0.00843549	0.00843549	0.00843549	0.0126903	2894.4	0.0329664	0.0337203	0.0142303	0.0142304	0.0144082	0.0327885
																	2696	0.0127943	0.0128059	0.00843183	0.00843183	0.00843183	0.0127943	2896.33	0.0333186	0.0339146	0.0142354	0.0142354	0.0144281	0.0331259
																	2697.93	0.0129005	0.0129146	0.00842816	0.00842816	0.00842817	0.0129005	2898.26	0.033675	0.0342495	0.0142404	0.0142405	0.0144491	0.0334662
																	2699.85	0.0130089	0.0130354	0.00842451	0.00842451	0.00842451	0.0130089	2900.19	0.0340355	0.0346768	0.0142454	0.0142455	0.0144714	0.0338094
																	2701.78	0.0131195	0.0131881	0.00842084	0.00842084	0.00842085	0.0131195	2902.12	0.0344001	0.0350492	0.0142504	0.0142506	0.0144949	0.0341555
																	2703.71	0.0132324	0.0132467	0.00841718	0.00841718	0.00841719	0.0132324	2904.05	0.0347689	0.035324	0.0142555	0.0142556	0.0145199	0.0345044
																	2705.64	0.0133475	0.013295	0.00841352	0.00841352	0.00841353	0.0133475	2905.98	0.0351419	0.0355803	0.0142605	0.0142606	0.0145464	0.0348559
																	2707.57	0.0134648	0.013412	0.00840986	0.00840986	0.00840987	0.0134648	2907.91	0.0355192	0.0358789	0.0142655	0.0142657	0.0145744	0.0352102
																	2709.5	0.0135845	0.0135001	0.0084062	0.0084062	0.00840621	0.0135845	2909.84	0.0359008	0.0362893	0.0142706	0.0142707	0.0146042	0.035567
																	2711.42	0.0137065	0.0135722	0.00840254	0.00840254	0.00840255	0.0137065	2911.77	0.0362868	0.0367929	0.0142756	0.0142758	0.0146357	0.0359264
																	2713.35	0.0138309	0.0137051	0.00839888	0.00839888	0.00839889	0.0138309	2913.7	0.0366771	0.0371831	0.0142806	0.0142808	0.0146692	0.0362883
																	2715.28	0.0139576	0.0138556	0.00839522	0.00839522	0.00839523	0.0139576	2915.63	0.0370719	0.0376113	0.0142856	0.0142859	0.0147048	0.0366525
																	2717.21	0.0140867	0.0139663	0.00839156	0.00839156	0.00839157	0.0140867	2917.56	0.0374711	0.038209	0.0142907	0.014291	0.0147425	0.037019
																	2719.14	0.0142183	0.0140613	0.0083879	0.0083879	0.00838791	0.0142183	2919.49	0.037875	0.0388629	0.0142957	0.014296	0.0147826	0.0373878
																	2721.07	0.0143523	0.014144	0.00838424	0.00838424	0.00838426	0.0143523	2921.42	0.0382835	0.0394592	0.0143007	0.0143011	0.0148251	0.0377588
																	2722.99	0.0144888	0.0142235	0.00838058	0.00838058	0.0083806	0.0144887	2923.35	0.0386966	0.0400418	0.0143058	0.0143061	0.0148702	0.0381318
																	2724.92	0.0146277	0.0143669	0.00837692	0.00837692	0.00837694	0.0146277	2925.29	0.0391147	0.0407222	0.0143108	0.0143112	0.0149182	0.0385068
																	2726.85	0.0147692	0.0145539	0.00837326	0.00837326	0.00837328	0.0147692	2927.22	0.0395375	0.041427	0.0143158	0.0143163	0.014969	0.0388838
																	2728.78	0.0149132	0.0146787	0.0083696	0.0083696	0.00836963	0.0149132	2929.15	0.0399653	0.0420229	0.0143208	0.0143214	0.0150231	0.0392626
																	2730.71	0.0150598	0.0147641	0.00836593	0.00836593	0.00836597	0.0150597	2931.08	0.0403982	0.0424421	0.0143259	0.0143264	0.0150804	0.0396431
																	2732.64	0.0152089	0.0147991	0.00836228	0.00836228	0.00836231	0.0152088	2933.01	0.0408362	0.0427997	0.0143309	0.0143316	0.0151413	0.0400252
																	2734.57	0.0153606	0.0148536	0.00835861	0.00835861	0.00835866	0.0153606	2934.94	0.0412795	0.043129	0.0143359	0.0143366	0.0152058	0.0404089
																	2736.49	0.0155149	0.014971	0.00835495	0.00835495	0.008355	0.0155149	2936.87	0.0417282	0.0434878	0.014341	0.0143418	0.0152743	0.0407941
																	2738.42	0.0156719	0.0150993	0.00835129	0.00835129	0.00835135	0.0156718	2938.8	0.0421825	0.0438799	0.014346	0.0143469	0.015347	0.0411806
																	2740.35	0.0158315	0.0152218	0.00834763	0.00834763	0.0083477	0.0158314	2940.73	0.0426424	0.0441758	0.014351	0.014352	0.0154241	0.0415683
																	2742.28	0.0159938	0.0153925	0.00834397	0.00834397	0.00834404	0.0159937	2942.66	0.0431081	0.044461	0.014356	0.0143571	0.0155058	0.0419572
																	2744.21	0.0161587	0.0155893	0.00834031	0.00834031	0.00834039	0.0161586	2944.59	0.0435798	0.0447433	0.0143611	0.0143623	0.0155924	0.0423472
																	2746.14	0.0163263	0.0156961	0.00833665	0.00833665	0.00833674	0.0163262	2946.52	0.0440576	0.0449259	0.0143661	0.0143674	0.0156842	0.0427381
																	2748.07	0.0164967	0.0157247	0.00833299	0.00833299	0.00833309	0.0164966	2948.45	0.0445417	0.0451132	0.0143711	0.0143726	0.0157814	0.0431298
																	2749.99	0.0166697	0.0158173	0.00832933	0.00832933	0.00832944	0.0166696	2950.38	0.0450323	0.0453903	0.0143762	0.0143778	0.0158845	0.0435224
																	2751.92	0.0168455	0.0159696	0.00832567	0.00832567	0.0083258	0.0168454	2952.31	0.0455295	0.0456504	0.0143812	0.014383	0.0159935	0.0439154
																	2753.85	0.0170241	0.0161168	0.00832201	0.00832201	0.00832215	0.0170239	2954.24	0.0460336	0.0459029	0.0143862	0.0143882	0.0161089	0.044309
																	2755.78	0.0172054	0.0162704	0.00831835	0.00831835	0.00831851	0.0172052	2956.17	0.0465449	0.0461905	0.0143912	0.0143935	0.016231	0.044703
																	2757.71	0.0173894	0.0164346	0.00831469	0.00831469	0.00831487	0.0173892	2958.1	0.0470634	0.0464798	0.0143963	0.0143987	0.0163601	0.0450972
																	2759.64	0.0175763	0.0166091	0.00831103	0.00831103	0.00831123	0.0175761	2960.03	0.0475896	0.0468026	0.0144013	0.014404	0.0164966	0.0454916
																	2761.56	0.0177659	0.0167475	0.00830737	0.00830737	0.0083076	0.0177657	2961.96	0.0481235	0.0471801	0.0144063	0.0144093	0.0166409	0.045886
																	2763.49	0.0179584	0.0168224	0.0083037	0.00830371	0.00830396	0.0179581	2963.89	0.0486655	0.0475392	0.0144114	0.0144147	0.0167933	0.0462802
																	2765.42	0.0181536	0.0169379	0.00830005	0.00830005	0.00830034	0.0181533	2965.82	0.0492159	0.0478777	0.0144164	0.01442	0.0169542	0.0466744
																	2767.35	0.0183517	0.0171689	0.00829638	0.00829639	0.00829671	0.0183513	2967.75	0.0497748	0.0483423	0.0144214	0.0144254	0.0171241	0.0470681
																	2769.28	0.0185525	0.0173559	0.00829272	0.00829273	0.00829309	0.0185522	2969.68	0.0503427	0.0488548	0.0144264	0.0144309	0.0173033	0.0474613
																	2771.21	0.0187562	0.0175068	0.00828906	0.00828907	0.00828947	0.0187558	2971.61	0.0509198	0.0493328	0.0144315	0.0144364	0.0174924	0.047854
																	2773.14	0.0189628	0.0177133	0.0082854	0.0082854	0.00828586	0.0189623	2973.54	0.0515065	0.0498767	0.0144365	0.0144419	0.0176916	0.048246
																	2775.06	0.0191721	0.0179303	0.00828174	0.00828175	0.00828226	0.0191716	2975.47	0.0521031	0.0504984	0.0144415	0.0144475	0.0179016	0.0486371
																	2776.99	0.0193843	0.0181083	0.00827808	0.00827808	0.00827866	0.0193837	2977.4	0.0527099	0.0510131	0.0144466	0.0144531	0.0181227	0.0490272
																	2778.92	0.0195993	0.0182684	0.00827442	0.00827443	0.00827506	0.0195986	2979.33	0.0533273	0.0514336	0.0144516	0.0144588	0.0183555	0.0494161
																	2780.85	0.0198171	0.0184316	0.00827076	0.00827077	0.00827148	0.0198164	2981.26	0.0539557	0.0519576	0.0144566	0.0144645	0.0186005	0.0498039
																	2782.78	0.0200378	0.018631	0.0082671	0.00826711	0.0082679	0.020037	2983.19	0.0545955	0.0525971	0.0144616	0.0144703	0.0188582	0.0501902
																	2784.71	0.0202613	0.0188322	0.00826344	0.00826344	0.00826434	0.0202604	2985.12	0.055247	0.0532882	0.0144667	0.0144762	0.0191291	0.0505751
																	2786.64	0.0204876	0.0190323	0.00825978	0.00825979	0.00826078	0.0204866	2987.05	0.0559108	0.0539375	0.0144717	0.0144822	0.0194137	0.0509582
																	2788.56	0.0207168	0.0191915	0.00825612	0.00825613	0.00825723	0.0207157	2988.98	0.0565871	0.0545012	0.0144767	0.0144882	0.0197127	0.0513396
																	2790.49	0.0209488	0.0193514	0.00825246	0.00825247	0.0082537	0.0209475	2990.91	0.0572765	0.055133	0.0144817	0.0144944	0.0200265	0.0517191
																	2792.42	0.0211835	0.0195903	0.0082488	0.00824881	0.00825018	0.0211821	2992.84	0.0579794	0.0558271	0.0144868	0.0145006	0.0203558	0.0520965
																	2794.35	0.0214211	0.0197979	0.00824514	0.00824515	0.00824668	0.0214195	2994.77	0.0586962	0.0565273	0.0144918	0.014507	0.0207012	0.0524717
																	2796.28	0.0216615	0.0200188	0.00824147	0.00824149	0.0082432	0.0216597	2996.71	0.0594275	0.0573597	0.0144968	0.0145135	0.0210632	0.0528445
																	2798.21	0.0219046	0.0202934	0.00823782	0.00823783	0.00823973	0.0219027	2998.64	0.0601737	0.0582848	0.0145019	0.0145201	0.0214424	0.0532149
																	2800.13	0.0221505	0.020522	0.00823415	0.00823417	0.00823628	0.0221484	3000.57	0.0609353	0.0592223	0.0145069	0.0145269	0.0218396	0.0535827
																	2802.06	0.0223992	0.0207117	0.00823049	0.00823051	0.00823286	0.0223968	3002.5	0.0617129	0.0601432	0.0145119	0.0145338	0.0222553	0.0539477
																	2803.99	0.0226506	0.0208704	0.00822683	0.00822686	0.00822946	0.0226479	3004.43	0.0625068	0.0610918	0.014517	0.0145408	0.0226901	0.0543098
																	2805.92	0.0229047	0.0210962	0.00822317	0.0082232	0.00822609	0.0229018	3006.36	0.0633178	0.0620607	0.014522	0.0145481	0.0231448	0.0546689
																	2807.85	0.0231616	0.0213516	0.00821951	0.00821954	0.00822275	0.0231583	3008.29	0.0641462	0.0630118	0.014527	0.0145556	0.0236199	0.0550248
																	2809.78	0.0234212	0.021561	0.00821585	0.00821588	0.00821944	0.0234175	3010.22	0.0649926	0.0640593	0.014532	0.0145632	0.0241161	0.0553774
																	2811.71	0.0236834	0.0218375	0.00821219	0.00821223	0.00821617	0.0236794	3012.15	0.0658578	0.0652169	0.0145371	0.0145711	0.0246342	0.0557266
																	2813.63	0.0239483	0.0221188	0.00820853	0.00820857	0.00821294	0.0239438	3014.08	0.0667419	0.066279	0.0145421	0.0145793	0.0251747	0.0560722
																	2815.56	0.0242158	0.0223317	0.00820487	0.00820491	0.00820975	0.0242109	3016.01	0.0676458	0.0673227	0.0145471	0.0145877	0.0257383	0.056414
																	2817.49	0.024486	0.0226088	0.00820121	0.00820126	0.00820662	0.0244805	3017.94	0.06857	0.0684023	0.0145521	0.0145964	0.0263259	0.0567521
																	2819.42	0.0247587	0.0229778	0.00819755	0.0081976	0.00820353	0.0247527	3019.87	0.069515	0.0694176	0.0145572	0.0146054	0.0269379	0.0570861
																	2821.35	0.0250341	0.023283	0.00819389	0.00819395	0.0082005	0.0250274	3021.8	0.0704815	0.070453	0.0145622	0.0146147	0.0275751	0.057416
																	2823.28	0.025312	0.0235093	0.00819023	0.00819029	0.00819754	0.0253046	3023.73	0.0714698	0.0714502	0.0145672	0.0146244	0.0282382	0.0577417
																	2825.2	0.0255924	0.0237817	0.00818657	0.00818664	0.00819465	0.0255842	3025.66	0.0724807	0.0724039	0.0145723	0.0146345	0.0289278	0.058063
																	2827.13	0.0258753	0.0241122	0.00818291	0.00818299	0.00819183	0.0258663	3027.59	0.0735148	0.0734294	0.0145773	0.014645	0.0296446	0.0583797
																	2829.06	0.0261607	0.0244178	0.00817924	0.00817933	0.00818909	0.0261507	3029.52	0.0745725	0.0744518	0.0145823	0.014656	0.0303893	0.0586918
																	2830.99	0.0264485	0.0247698	0.00817558	0.00817568	0.00818645	0.0264375	3031.45	0.0756544	0.0754365	0.0145874	0.0146674	0.0311625	0.0589992
																	2832.92	0.0267388	0.0251353	0.00817192	0.00817203	0.0081839	0.0267267	3033.38	0.0767613	0.0764741	0.0145924	0.0146794	0.031965	0.0593016
																	2834.85	0.0270314	0.0255029	0.00816826	0.00816839	0.00818146	0.0270181	3035.31	0.0778933	0.0776499	0.0145974	0.0146919	0.0327972	0.059599
																	2836.78	0.0273264	0.0258827	0.0081646	0.00816474	0.00817914	0.0273117	3037.24	0.0790513	0.0788607	0.0146024	0.014705	0.0336599	0.0598912
																	2838.7	0.0276237	0.026257	0.00816094	0.00816109	0.00817695	0.0276076	3039.17	0.0802358	0.0799923	0.0146075	0.0147188	0.0345537	0.0601782
																	2840.63	0.0279233	0.0266691	0.00815728	0.00815745	0.00817489	0.0279055	3041.1	0.0814471	0.0812391	0.0146125	0.0147333	0.0354791	0.0604598
																	2842.56	0.0282252	0.0270825	0.00815362	0.0081538	0.00817299	0.0282056	3043.03	0.0826861	0.0825842	0.0146175	0.0147485	0.0364368	0.0607359
																	2844.49	0.0285293	0.027504	0.00814996	0.00815016	0.00817126	0.0285078	3044.96	0.0839529	0.0839243	0.0146225	0.0147645	0.0374272	0.0610063
																	2846.42	0.0288356	0.0279206	0.0081463	0.00814652	0.0081697	0.028812	3046.89	0.085248	0.0852557	0.0146276	0.0147813	0.0384509	0.061271
																	2848.35	0.0291441	0.028313	0.00814264	0.00814288	0.00816834	0.0291181	3048.82	0.0865723	0.0865788	0.0146326	0.0147991	0.0395086	0.0615298
																	2850.27	0.0294547	0.0287	0.00813898	0.00813925	0.00816719	0.0294262	3050.75	0.0879256	0.0879758	0.0146376	0.0148178	0.0406005	0.0617826
																	2852.2	0.0297674	0.029102	0.00813532	0.00813562	0.00816627	0.0297361	3052.68	0.0893088	0.0894408	0.0146427	0.0148376	0.0417272	0.0620294
																	2854.13	0.0300821	0.029507	0.00813166	0.00813199	0.00816559	0.0300479	3054.61	0.0907222	0.0909428	0.0146477	0.0148585	0.0428892	0.06227
																	2856.06	0.0303989	0.0299111	0.008128	0.00812836	0.00816519	0.0303614	3056.54	0.092166	0.0924011	0.0146527	0.0148805	0.0440867	0.0625042
																	2857.99	0.0307177	0.030385	0.00812434	0.00812474	0.00816508	0.0306766	3058.47	0.0936408	0.0938263	0.0146578	0.0149039	0.0453203	0.0627321
																	2859.92	0.0310384	0.0309147	0.00812068	0.00812112	0.00816529	0.0309934	3060.4	0.0951466	0.0953677	0.0146628	0.0149286	0.0465901	0.0629535
																	2861.85	0.0313611	0.0313744	0.00811701	0.0081175	0.00816584	0.0313118	3062.33	0.0966838	0.0969818	0.0146678	0.0149548	0.0478964	0.0631683
																	2863.77	0.0316857	0.0317815	0.00811335	0.00811389	0.00816676	0.0316318	3064.26	0.0982529	0.0985578	0.0146728	0.0149825	0.0492397	0.0633764
																	2865.7	0.0320121	0.0322503	0.00810969	0.00811028	0.00816808	0.0319531	3066.19	0.0998537	0.100093	0.0146779	0.0150118	0.0506199	0.0635777
																	2867.63	0.0323404	0.0327241	0.00810603	0.00810668	0.00816984	0.0322759	3068.13	0.101486	0.101657	0.0146829	0.0150429	0.0520373	0.0637721
																	2869.56	0.0326705	0.0332654	0.00810237	0.00810308	0.00817206	0.0326001	3070.05	0.103152	0.103304	0.0146879	0.0150758	0.0534921	0.0639597
																	2871.49	0.0330023	0.0338722	0.00809871	0.00809949	0.00817479	0.0329255	3071.99	0.104849	0.104992	0.0146929	0.0151108	0.0549842	0.0641401
																	2873.42	0.0333359	0.0344291	0.00809505	0.00809591	0.00817806	0.0332521	3073.92	0.106579	0.10672	0.014698	0.0151478	0.0565138	0.0643135
																	2875.34	0.0336712	0.0349594	0.00809139	0.00809233	0.00818192	0.0335798	3075.85	0.108341	0.108449	0.014703	0.0151871	0.0580805	0.0644796
																	2877.27	0.0340083	0.0354798	0.00808773	0.00808876	0.00818641	0.0339086	3077.78	0.110136	0.110133	0.014708	0.0152288	0.0596845	0.0646385
																	2879.2	0.034347	0.0360496	0.00808407	0.00808521	0.00819158	0.0342383	3079.71	0.111963	0.111936	0.0147131	0.015273	0.0613257	0.0647901
																	2881.13	0.0346873	0.0366232	0.00808041	0.00808166	0.00819749	0.034569	3081.64	0.113822	0.113794	0.0147181	0.0153198	0.0630037	0.0649342
																	2883.06	0.0350293	0.037065	0.00807675	0.00807812	0.00820418	0.0349005	3083.57	0.115712	0.1156	0.0147231	0.0153695	0.0647182	0.0650709
																	2884.99	0.0353729	0.0374396	0.00807309	0.00807459	0.00821172	0.0352327	3085.5	0.117635	0.117536	0.0147282	0.0154223	0.0664691	0.0652
																	2886.92	0.0357181	0.0378248	0.00806943	0.00807107	0.00822016	0.0355657	3087.43	0.119589	0.119473	0.0147332	0.0154782	0.0682557	0.0653216
																	2888.84	0.0360649	0.0381365	0.00806577	0.00806757	0.00822959	0.0358992	3089.36	0.121575	0.121323	0.0147382	0.0155375	0.070078	0.0654355
																	2890.77	0.0364132	0.0384285	0.00806211	0.00806408	0.00824005	0.0362333	3091.29	0.12359	0.123214	0.0147432	0.0156003	0.0719348	0.0655418
																	2892.7	0.0367632	0.038745	0.00805845	0.0080606	0.00825165	0.0365678	3093.22	0.125637	0.125161	0.0147483	0.015667	0.0738259	0.0656403
																	2894.63	0.0371147	0.0390404	0.00805478	0.00805715	0.00826444	0.0369027	3095.15	0.127713	0.12713	0.0147533	0.0157376	0.0757509	0.065731
																	2896.56	0.0374679	0.0393027	0.00805112	0.00805371	0.00827853	0.0372379	3097.08	0.129818	0.129112	0.0147583	0.0158125	0.0777084	0.0658139
																	2898.49	0.0378226	0.0395358	0.00804746	0.00805029	0.00829399	0.0375733	3099.01	0.131952	0.131169	0.0147633	0.0158918	0.079698	0.0658889
																	2900.41	0.0381789	0.039823	0.0080438	0.00804689	0.00831093	0.0379087	3100.94	0.134114	0.133302	0.0147684	0.0159758	0.081719	0.0659561
																	2902.34	0.0385369	0.0401691	0.00804014	0.00804352	0.00832944	0.0382442	3102.87	0.136303	0.135383	0.0147734	0.0160648	0.08377	0.0660153
																	2904.27	0.0388965	0.0405159	0.00803648	0.00804017	0.00834964	0.0385797	3104.8	0.138519	0.137381	0.0147784	0.0161591	0.0858504	0.0660666
																	2906.2	0.0392578	0.0408456	0.00803282	0.00803685	0.00837165	0.0389149	3106.73	0.14076	0.139412	0.0147835	0.0162588	0.0879587	0.0661099
																	2908.13	0.0396208	0.0412097	0.00802916	0.00803356	0.00839557	0.03925	3108.66	0.143026	0.141552	0.0147885	0.0163643	0.0900938	0.0661453
																	2910.06	0.0399855	0.0416323	0.0080255	0.0080303	0.00842154	0.0395847	3110.59	0.145316	0.143741	0.0147935	0.016476	0.0922549	0.0661726
																	2911.99	0.0403521	0.042084	0.00802184	0.00802708	0.00844969	0.039919	3112.52	0.147629	0.145942	0.0147986	0.016594	0.0944401	0.0661919
																	2913.91	0.0407205	0.0426082	0.00801818	0.00802389	0.00848016	0.0402528	3114.45	0.149963	0.148163	0.0148036	0.0167188	0.0966483	0.0662033
																	2915.84	0.0410908	0.0432185	0.00801452	0.00802075	0.00851312	0.040586	3116.38	0.152318	0.150419	0.0148086	0.0168507	0.0988782	0.0662066
																	2917.77	0.0414631	0.0438752	0.00801086	0.00801765	0.00854871	0.0409185	3118.31	0.154693	0.152692	0.0148136	0.0169901	0.101128	0.0662018
																	2919.7	0.0418374	0.0445689	0.0080072	0.00801459	0.00858709	0.0412501	3120.24	0.157085	0.154936	0.0148187	0.0171373	0.103396	0.0661891
																	2921.63	0.0422139	0.0453267	0.00800354	0.00801159	0.00862846	0.041581	3122.17	0.159495	0.157212	0.0148237	0.0172926	0.105681	0.0661684
																	2923.56	0.0425927	0.0460462	0.00799988	0.00800865	0.00867298	0.0419108	3124.1	0.161919	0.159536	0.0148287	0.0174566	0.107981	0.0661396
																	2925.48	0.0429737	0.0466599	0.00799621	0.00800576	0.00872087	0.0422396	3126.03	0.164359	0.161851	0.0148337	0.0176296	0.110294	0.0661029
																	2927.41	0.0433573	0.0472624	0.00799255	0.00800294	0.00877231	0.0425671	3127.96	0.166811	0.164211	0.0148388	0.0178119	0.112618	0.0660583
																	2929.34	0.0437434	0.0478025	0.00798889	0.00800019	0.00882752	0.0428934	3129.89	0.169274	0.166574	0.0148438	0.0180042	0.114952	0.0660057
																	2931.27	0.0441322	0.048183	0.00798523	0.00799751	0.00888673	0.0432184	3131.82	0.171747	0.168951	0.0148488	0.0182067	0.117293	0.0659452
																	2933.2	0.0445238	0.0484751	0.00798157	0.00799492	0.00895017	0.0435419	3133.75	0.174229	0.17129	0.0148539	0.01842	0.11964	0.0658768
																	2935.13	0.0449185	0.0487972	0.00797791	0.00799241	0.00901809	0.0438638	3135.68	0.176717	0.173619	0.0148589	0.0186446	0.12199	0.0658006
																	2937.06	0.0453163	0.0491426	0.00797425	0.00799	0.00909074	0.0441841	3137.61	0.17921	0.176099	0.0148639	0.0188809	0.12434	0.0657166
																	2938.98	0.0457175	0.0493843	0.00797059	0.00798768	0.0091684	0.0445026	3139.54	0.181706	0.178645	0.014869	0.0191295	0.12669	0.0656248
																	2940.91	0.0461222	0.0494367	0.00796693	0.00798548	0.00925134	0.0448192	3141.47	0.184205	0.181108	0.014874	0.0193909	0.129037	0.0655253
																	2942.84	0.0465306	0.0493601	0.00796327	0.00798339	0.00933985	0.0451339	3143.41	0.186703	0.183499	0.014879	0.0196655	0.131377	0.0654181
																	2944.77	0.046943	0.0493106	0.00795961	0.00798143	0.00943425	0.0454466	3145.34	0.189199	0.185821	0.014884	0.019954	0.13371	0.0653033
																	2946.7	0.0473596	0.0492139	0.00795595	0.00797961	0.00953484	0.0457571	3147.27	0.191693	0.188142	0.0148891	0.020257	0.136033	0.065181
																	2948.63	0.0477806	0.0490186	0.00795229	0.00797792	0.00964197	0.0460653	3149.2	0.194181	0.190581	0.0148941	0.020575	0.138343	0.0650511
																	2950.55	0.0482063	0.0488128	0.00794863	0.0079764	0.00975596	0.0463712	3151.13	0.196662	0.193086	0.0148991	0.0209086	0.140638	0.0649138
																	2952.48	0.0486369	0.0486965	0.00794497	0.00797504	0.0098772	0.0466746	3153.06	0.199134	0.195649	0.0149041	0.0212583	0.142915	0.0647692
																	2954.41	0.0490728	0.0486317	0.00794131	0.00797386	0.010006	0.0469755	3154.99	0.201595	0.198118	0.0149092	0.0216249	0.145172	0.0646172
																	2956.34	0.0495142	0.0485403	0.00793765	0.00797288	0.0101429	0.0472738	3156.92	0.204045	0.200466	0.0149142	0.0220089	0.147406	0.064458
																	2958.27	0.0499615	0.0485097	0.00793398	0.0079721	0.0102881	0.0475693	3158.85	0.20648	0.202833	0.0149192	0.022411	0.149616	0.0642916
																	2960.2	0.0504149	0.0486112	0.00793032	0.00797154	0.0104421	0.0478619	3160.78	0.208899	0.20527	0.0149243	0.0228319	0.151798	0.0641182
																	2962.13	0.0508748	0.0488147	0.00792666	0.00797122	0.0106053	0.0481516	3162.71	0.211301	0.207772	0.0149293	0.0232722	0.15395	0.0639377
																	2964.05	0.0513417	0.0490587	0.007923	0.00797115	0.0107782	0.0484383	3164.64	0.213683	0.210323	0.0149343	0.0237326	0.156069	0.0637503
																	2965.98	0.0518158	0.049329	0.00791934	0.00797135	0.0109613	0.0487219	3166.57	0.216045	0.212757	0.0149394	0.0242137	0.158154	0.0635561
																	2967.91	0.0522976	0.0496873	0.00791568	0.00797184	0.0111549	0.0490022	3168.5	0.218383	0.215129	0.0149444	0.0247163	0.160201	0.0633552
																	2969.84	0.0527874	0.0500397	0.00791202	0.00797264	0.0113596	0.0492792	3170.43	0.220697	0.217548	0.0149494	0.025241	0.162208	0.0631476
																	2971.77	0.0532857	0.050323	0.00790836	0.00797378	0.0115759	0.0495528	3172.36	0.222985	0.219853	0.0149544	0.0257887	0.164172	0.0629335
																	2973.7	0.053793	0.0506496	0.0079047	0.00797526	0.0118043	0.0498229	3174.29	0.225246	0.222113	0.0149595	0.0263599	0.166092	0.0627129
																	2975.62	0.0543097	0.0509881	0.00790104	0.00797713	0.0120453	0.0500893	3176.22	0.227477	0.2245	0.0149645	0.0269553	0.167964	0.062486
																	2977.55	0.0548362	0.0513361	0.00789738	0.0079794	0.0122994	0.0503521	3178.15	0.229677	0.226795	0.0149695	0.027576	0.169787	0.0622528
																	2979.48	0.055373	0.0517546	0.00789372	0.0079821	0.0125673	0.0506111	3180.08	0.231845	0.228933	0.0149745	0.0282223	0.171558	0.0620134
																	2981.41	0.0559208	0.0522085	0.00789006	0.00798526	0.0128495	0.0508662	3182.01	0.23398	0.231166	0.0149796	0.0288951	0.173275	0.061768
																	2983.34	0.0564799	0.0526127	0.0078864	0.00798891	0.0131465	0.0511173	3183.94	0.236079	0.233541	0.0149846	0.0295951	0.174936	0.0615167
																	2985.27	0.0570509	0.0530089	0.00788274	0.00799308	0.013459	0.0513643	3185.87	0.238142	0.23578	0.0149897	0.0303231	0.176538	0.0612596
																	2987.2	0.0576344	0.0535047	0.00787908	0.00799781	0.0137875	0.0516072	3187.8	0.240168	0.237893	0.0149947	0.0310799	0.17808	0.0609968
																	2989.12	0.0582309	0.0540645	0.00787542	0.00800313	0.0141327	0.0518459	3189.73	0.242154	0.240152	0.0149997	0.0318659	0.179559	0.0607284
																	2991.05	0.0588411	0.0546379	0.00787175	0.00800909	0.0144952	0.0520803	3191.66	0.244101	0.242428	0.0150047	0.0326822	0.180974	0.0604546
																	2992.98	0.0594654	0.055285	0.00786809	0.00801571	0.0148757	0.0523102	3193.59	0.246007	0.244507	0.0150098	0.0335294	0.182322	0.0601753
																	2994.91	0.0601046	0.0559863	0.00786443	0.00802305	0.0152748	0.0525357	3195.52	0.247871	0.246455	0.0150148	0.0344081	0.183602	0.0598909
																	2996.84	0.0607592	0.0567326	0.00786077	0.00803115	0.0156931	0.0527565	3197.45	0.249693	0.248381	0.0150198	0.0353191	0.184812	0.0596014
																	2998.77	0.0614299	0.05761	0.00785711	0.00804005	0.0161313	0.0529727	3199.38	0.25147	0.25027	0.0150249	0.036263	0.18595	0.0593069
																	3000.69	0.0621172	0.0585777	0.00785345	0.00804981	0.0165901	0.0531842	3201.31	0.253204	0.252231	0.0150299	0.0372406	0.187016	0.0590075
																	3002.62	0.062822	0.0595328	0.00784979	0.00806048	0.0170701	0.0533909	3203.24	0.254893	0.254244	0.0150349	0.0382526	0.188006	0.0587034
																	3004.55	0.0635447	0.0605513	0.00784613	0.00807212	0.0175721	0.0535927	3205.17	0.256536	0.256109	0.01504	0.0392995	0.188921	0.0583948
																	3006.48	0.0642862	0.0616389	0.00784247	0.00808478	0.0180968	0.0537896	3207.1	0.258132	0.257781	0.015045	0.0403819	0.189759	0.0580817
																	3008.41	0.065047	0.062704	0.00783881	0.00809853	0.0186447	0.0539814	3209.03	0.259683	0.259338	0.0150501	0.0415007	0.190518	0.0577642
																	3010.34	0.0658278	0.0637312	0.00783515	0.00811343	0.0192166	0.0541681	3210.96	0.261187	0.260911	0.0150551	0.0426561	0.191198	0.0574426
																	3012.27	0.0666295	0.064775	0.00783149	0.00812955	0.0198133	0.0543496	3212.89	0.262644	0.262516	0.0150601	0.0438491	0.191798	0.0571168
																	3014.19	0.0674525	0.0658236	0.00782783	0.00814696	0.0204354	0.0545259	3214.83	0.264053	0.264138	0.0150652	0.0450798	0.192316	0.0567872
																	3016.12	0.0682978	0.0668221	0.00782417	0.00816574	0.0210835	0.0546968	3216.76	0.265416	0.26569	0.0150703	0.0463489	0.192753	0.0564538
																	3018.05	0.0691658	0.0678121	0.00782051	0.00818598	0.0217584	0.0548624	3218.69	0.266731	0.267121	0.0150753	0.0476571	0.193107	0.0561166
																	3019.98	0.0700574	0.068832	0.00781685	0.00820774	0.0224607	0.0550226	3220.62	0.267999	0.268527	0.0150804	0.0490045	0.193378	0.055776
																	3021.91	0.0709732	0.0698515	0.00781319	0.00823113	0.0231912	0.0551772	3222.55	0.26922	0.269863	0.0150854	0.0503916	0.193566	0.0554321
																	3023.84	0.0719139	0.0708608	0.00780953	0.00825622	0.0239504	0.0553264	3224.48	0.270394	0.271031	0.0150905	0.0518191	0.19367	0.0550848
																	3025.76	0.0728802	0.0719208	0.00780587	0.00828313	0.024739	0.0554698	3226.41	0.271522	0.27213	0.0150955	0.0532868	0.193691	0.0547344
																	3027.69	0.0738729	0.0729742	0.0078022	0.00831195	0.0255577	0.0556077	3228.34	0.272605	0.273319	0.0151006	0.0547956	0.193628	0.0543811
																	3029.62	0.0748925	0.0740987	0.00779854	0.00834279	0.0264071	0.0557397	3230.27	0.273641	0.274551	0.0151057	0.0563451	0.193481	0.054025
																	3031.55	0.0759398	0.0753057	0.00779488	0.00837575	0.0272877	0.0558661	3232.2	0.274633	0.275615	0.0151108	0.057936	0.193251	0.0536661
																	3033.48	0.0770153	0.0764804	0.00779122	0.00841096	0.0282003	0.0559866	3234.13	0.275581	0.276509	0.0151159	0.0595684	0.192938	0.0533047
																	3035.41	0.0781198	0.0776763	0.00778756	0.00844854	0.0291452	0.0561012	3236.06	0.276485	0.277334	0.015121	0.0612421	0.192542	0.0529409
																	3037.34	0.0792539	0.0789699	0.0077839	0.00848861	0.0301232	0.0562099	3237.99	0.277346	0.27816	0.0151261	0.0629575	0.192063	0.0525748
																	3039.26	0.0804181	0.0803089	0.00778024	0.00853131	0.0311346	0.0563126	3239.92	0.278165	0.279029	0.0151313	0.0647146	0.191504	0.0522065
																	3041.19	0.081613	0.0816655	0.00777658	0.00857678	0.03218	0.0564094	3241.85	0.278943	0.279864	0.0151364	0.0665131	0.190864	0.0518363
																	3043.12	0.0828393	0.0830102	0.00777292	0.00862516	0.0332599	0.0565001	3243.78	0.279681	0.280516	0.0151416	0.0683533	0.190144	0.0514642
																	3045.05	0.0840975	0.0843425	0.00776926	0.0086766	0.0343746	0.0565848	3245.71	0.28038	0.28099	0.0151468	0.0702345	0.189345	0.0510903
																	3046.98	0.085388	0.0858077	0.0077656	0.00873125	0.0355246	0.0566633	3247.64	0.281041	0.281521	0.015152	0.0721567	0.188469	0.0507149
																	3048.91	0.0867114	0.0873886	0.00776194	0.0087893	0.0367103	0.0567357	3249.57	0.281665	0.282069	0.0151572	0.07412	0.187516	0.050338
																	3050.83	0.0880681	0.0889399	0.00775828	0.0088509	0.0379319	0.0568019	3251.5	0.282253	0.282606	0.0151624	0.0761235	0.186489	0.0499597
																	3052.76	0.0894586	0.0904084	0.00775462	0.00891623	0.0391897	0.056862	3253.43	0.282805	0.283177	0.0151677	0.0781669	0.185387	0.0495803
																	3054.69	0.0908833	0.0919265	0.00775096	0.00898548	0.0404839	0.0569158	3255.36	0.283325	0.283678	0.015173	0.0802501	0.184214	0.0491998
																	3056.62	0.0923424	0.0935615	0.0077473	0.00905885	0.0418148	0.0569634	3257.29	0.283811	0.284091	0.0151784	0.082372	0.18297	0.0488184
																	3058.55	0.0938364	0.0952223	0.00774363	0.00913652	0.0431825	0.0570047	3259.22	0.284267	0.2844	0.0151838	0.0845323	0.181657	0.0484362
																	3060.48	0.0953655	0.0968699	0.00773997	0.00921872	0.044587	0.0570398	3261.15	0.284692	0.284714	0.0151892	0.0867304	0.180277	0.0480533
																	3062.41	0.09693	0.0985144	0.00773631	0.00930565	0.0460285	0.0570685	3263.08	0.285089	0.28502	0.0151947	0.0889651	0.178831	0.0476699
																	3064.33	0.09853	0.100138	0.00773265	0.00939755	0.0475068	0.057091	3265.01	0.285458	0.285149	0.0152003	0.0912361	0.177323	0.047286
																	3066.26	0.100166	0.101812	0.00772899	0.00949463	0.0490219	0.0571071	3266.94	0.2858	0.285293	0.0152058	0.093542	0.175753	0.0469019
																	3068.19	0.101837	0.103526	0.00772533	0.00959715	0.0505738	0.0571169	3268.87	0.286117	0.285562	0.0152115	0.0958819	0.174124	0.0465176
																	3070.12	0.103544	0.105238	0.00772167	0.00970535	0.0521621	0.0571204	3270.8	0.28641	0.285845	0.0152173	0.0982552	0.172437	0.0461332
																	3072.05	0.105288	0.10705	0.00771801	0.00981949	0.0537866	0.0571176	3272.73	0.286681	0.285969	0.0152231	0.10066	0.170696	0.045749
																	3073.98	0.107067	0.108931	0.00771435	0.00993983	0.0554471	0.0571084	3274.66	0.286929	0.286008	0.0152291	0.103096	0.168902	0.0453649
																	3075.91	0.108881	0.110828	0.00771069	0.0100667	0.057143	0.0570929	3276.59	0.287157	0.286134	0.0152351	0.105561	0.167058	0.0449811
																	3077.83	0.110731	0.112752	0.00770703	0.0102003	0.0588741	0.0570711	3278.52	0.287365	0.286276	0.0152413	0.108054	0.165166	0.0445978
																	3079.76	0.112617	0.114661	0.00770337	0.0103409	0.0606396	0.057043	3280.45	0.287555	0.286412	0.0152476	0.110573	0.163227	0.044215
																	3081.69	0.114537	0.116566	0.00769971	0.0104889	0.0624392	0.0570085	3282.38	0.287728	0.286585	0.0152541	0.113118	0.161246	0.043833
																	3083.62	0.116492	0.118461	0.00769605	0.0106446	0.0642719	0.0569678	3284.31	0.287884	0.286688	0.0152607	0.115686	0.159224	0.0434516
																	3085.55	0.118482	0.120358	0.00769239	0.0108083	0.0661373	0.0569208	3286.25	0.288024	0.286717	0.0152675	0.118276	0.157163	0.0430711
																	3087.47	0.120505	0.122363	0.00768873	0.0109804	0.0680343	0.0568675	3288.18	0.288149	0.286813	0.0152745	0.120885	0.155066	0.0426917
																	3089.4	0.122561	0.12445	0.00768506	0.0111611	0.0699622	0.056808	3290.11	0.288261	0.287055	0.0152817	0.123513	0.152936	0.0423133
																	3091.33	0.12465	0.126546	0.0076814	0.0113508	0.0719199	0.0567423	3292.04	0.288359	0.287228	0.0152892	0.126158	0.150775	0.0419361
																	3093.26	0.126771	0.128639	0.00767774	0.01155	0.0739065	0.0566703	3293.97	0.288445	0.287266	0.015297	0.128816	0.148586	0.0415602
																	3095.19	0.128924	0.130738	0.00767408	0.0117588	0.0759208	0.0565922	3295.9	0.288519	0.287278	0.015305	0.131487	0.14637	0.0411857
																	3097.12	0.131106	0.13288	0.00767042	0.0119779	0.0779616	0.056508	3297.83	0.288582	0.287276	0.0153133	0.134168	0.144131	0.0408128
																	3099.05	0.133319	0.135101	0.00766676	0.0122074	0.0800276	0.0564176	3299.76	0.288633	0.287277	0.0153221	0.136857	0.141871	0.0404414
																	3100.97	0.13556	0.137274	0.0076631	0.0124479	0.0821175	0.0563211	3301.69	0.288674	0.287305	0.0153312	0.139553	0.139593	0.0400717
																	3102.9	0.137829	0.139368	0.00765944	0.0126997	0.0842299	0.0562186	3303.62	0.288705	0.287445	0.0153407	0.142252	0.137298	0.0397037
																	3104.83	0.140125	0.141502	0.00765578	0.0129633	0.0863633	0.0561101	3305.55	0.288726	0.28755	0.0153507	0.144952	0.13499	0.0393377
																	3106.76	0.142447	0.14371	0.00765212	0.0132391	0.0885162	0.0559956	3307.48	0.288737	0.28756	0.0153613	0.147651	0.132671	0.0389735
																	3108.69	0.144792	0.145961	0.00764846	0.0135275	0.0906867	0.0558752	3309.41	0.288739	0.287578	0.0153724	0.150346	0.130343	0.0386115
																	3110.62	0.147162	0.148153	0.0076448	0.013829	0.0928734	0.0557489	3311.34	0.288731	0.287626	0.0153841	0.153036	0.128008	0.0382515
																	3112.55	0.149553	0.15034	0.00764114	0.014144	0.0950743	0.0556168	3313.27	0.288713	0.287688	0.0153965	0.155718	0.125669	0.0378937
																	3114.47	0.151965	0.152627	0.00763748	0.014473	0.0972877	0.0554789	3315.2	0.288685	0.287772	0.0154096	0.158388	0.123329	0.0375382
																	3116.4	0.154396	0.155002	0.00763382	0.0148165	0.0995115	0.0553353	3317.13	0.288647	0.287887	0.0154236	0.161045	0.120988	0.037185
																	3118.33	0.156844	0.157388	0.00763016	0.015175	0.101744	0.0551859	3319.06	0.288598	0.288003	0.0154384	0.163685	0.118651	0.0368343
																	3120.26	0.15931	0.159753	0.0076265	0.0155489	0.103983	0.055031	3320.99	0.288539	0.288179	0.0154541	0.166307	0.116317	0.0364861
																	3122.19	0.16179	0.162112	0.00762283	0.0159387	0.106226	0.0548704	3322.92	0.288469	0.28819	0.0154709	0.168907	0.11399	0.0361404
																	3124.12	0.164282	0.164496	0.00761917	0.016345	0.108471	0.0547044	3324.85	0.288387	0.288026	0.0154888	0.171483	0.111673	0.0357974
																	3126.05	0.166787	0.166815	0.00761551	0.0167683	0.110717	0.0545329	3326.78	0.288293	0.288061	0.0155079	0.174033	0.109365	0.035457
																	3127.97	0.169301	0.169171	0.00761185	0.017209	0.11296	0.054356	3328.71	0.288185	0.28822	0.0155283	0.176553	0.10707	0.0351194
																	3129.9	0.171824	0.171619	0.00760819	0.0176678	0.115199	0.0541738	3330.64	0.288064	0.288256	0.0155502	0.17904	0.10479	0.0347846
																	3131.83	0.174353	0.174021	0.00760453	0.0181451	0.117431	0.0539863	3332.57	0.287929	0.288205	0.0155736	0.181493	0.102525	0.0344527
																	3133.76	0.176886	0.176513	0.00760087	0.0186415	0.119653	0.0537936	3334.5	0.287778	0.288209	0.0155986	0.183908	0.100278	0.0341237
																	3135.69	0.179423	0.179025	0.00759721	0.0191575	0.121864	0.0535958	3336.43	0.287611	0.288343	0.0156254	0.186283	0.0980511	0.0337976
																	3137.61	0.18196	0.181376	0.00759355	0.0196937	0.12406	0.0533929	3338.36	0.287428	0.288426	0.0156542	0.188615	0.0958446	0.0334746
																	3139.54	0.184496	0.183751	0.00758989	0.0202506	0.12624	0.0531851	3340.29	0.287226	0.288276	0.015685	0.190901	0.0936607	0.0331547
																	3141.47	0.187029	0.186271	0.00758623	0.0208288	0.128401	0.0529724	3342.22	0.287005	0.288019	0.0157181	0.193139	0.0915004	0.0328379
																	3143.4	0.189558	0.188783	0.00758257	0.0214288	0.13054	0.0527548	3344.15	0.286764	0.287814	0.0157536	0.195327	0.0893657	0.0325242
																	3145.33	0.19208	0.191165	0.00757891	0.0220512	0.132655	0.0525325	3346.08	0.286502	0.287714	0.0157917	0.19746	0.0872573	0.0322138
																	3147.26	0.194594	0.193536	0.00757525	0.0226965	0.134743	0.0523055	3348.01	0.286218	0.287657	0.0158325	0.199539	0.0851764	0.0319065
																	3149.19	0.197098	0.195933	0.00757159	0.0233654	0.136801	0.0520739	3349.94	0.285911	0.287533	0.0158763	0.201558	0.0831245	0.0316026
																	3151.11	0.199589	0.198378	0.00756793	0.0240583	0.138828	0.0518378	3351.87	0.285579	0.287332	0.0159232	0.203517	0.0811025	0.031302
																	3153.04	0.202065	0.200852	0.00756427	0.0247759	0.140821	0.0515973	3353.8	0.285221	0.287039	0.0159735	0.205413	0.079111	0.0310047
																	3154.97	0.204526	0.2033	0.00756061	0.0255186	0.142776	0.0513524	3355.73	0.284837	0.286614	0.0160275	0.207243	0.0771515	0.0307108
																	3156.9	0.206969	0.205689	0.00755694	0.0262871	0.144693	0.0511033	3357.67	0.284425	0.286215	0.0160853	0.209006	0.0752243	0.0304202
																	3158.83	0.209392	0.208116	0.00755328	0.0270819	0.146567	0.05085	3359.59	0.283984	0.286005	0.0161473	0.210699	0.0733307	0.0301332
																	3160.76	0.211793	0.210516	0.00754962	0.0279034	0.148397	0.0505926	3361.53	0.283512	0.285768	0.0162136	0.21232	0.0714711	0.0298495
																	3162.69	0.214171	0.212798	0.00754596	0.0287523	0.15018	0.0503312	3363.46	0.28301	0.285256	0.0162846	0.213867	0.0696459	0.0295693
																	3164.61	0.216524	0.21516	0.0075423	0.0296291	0.151914	0.0500659	3365.39	0.282475	0.284739	0.0163605	0.215338	0.0678562	0.0292927
																	3166.54	0.21885	0.21752	0.00753864	0.0305344	0.153596	0.0497968	3367.32	0.281907	0.284301	0.0164417	0.216731	0.0661021	0.0290195
																	3168.47	0.221147	0.219862	0.00753498	0.0314685	0.155225	0.049524	3369.25	0.281305	0.283726	0.0165285	0.218045	0.0643839	0.0287498
																	3170.4	0.223414	0.222219	0.00753132	0.032432	0.156798	0.0492475	3371.18	0.280667	0.283015	0.0166211	0.219277	0.0627024	0.0284837
																	3172.33	0.22565	0.224514	0.00752766	0.0334255	0.158312	0.0489675	3373.11	0.279993	0.28223	0.01672	0.220427	0.0610575	0.0282211
																	3174.26	0.227852	0.226749	0.007524	0.0344493	0.159766	0.0486841	3375.04	0.279282	0.281454	0.0168255	0.221492	0.0594498	0.0279621
																	3176.19	0.230019	0.228952	0.00752034	0.035504	0.161158	0.0483973	3376.97	0.278533	0.280707	0.016938	0.222471	0.0578793	0.0277067
																	3178.11	0.232149	0.231108	0.00751668	0.03659	0.162486	0.0481073	3378.9	0.277745	0.279862	0.0170578	0.223364	0.0563458	0.0274548
																	3180.04	0.234243	0.233261	0.00751302	0.0377077	0.163747	0.0478141	3380.83	0.276918	0.279064	0.0171853	0.224169	0.05485	0.0272065
																	3181.97	0.236297	0.235454	0.00750936	0.0388576	0.16494	0.0475178	3382.76	0.276051	0.278274	0.017321	0.224885	0.0533915	0.0269618
																	3183.9	0.238311	0.237647	0.0075057	0.04004	0.166064	0.0472186	3384.69	0.275143	0.277296	0.0174651	0.22551	0.0519701	0.0267206
																	3185.83	0.240284	0.239812	0.00750204	0.0412553	0.167116	0.0469165	3386.62	0.274195	0.276244	0.0176183	0.226045	0.0505862	0.0264831
																	3187.76	0.242214	0.241902	0.00749838	0.0425039	0.168096	0.0466116	3388.55	0.273204	0.275231	0.0177809	0.226488	0.0492392	0.026249
																	3189.68	0.244101	0.243826	0.00749472	0.0437861	0.169001	0.0463041	3390.48	0.272172	0.27416	0.0179532	0.226839	0.0479292	0.0260186
																	3191.61	0.245944	0.245753	0.00749106	0.0451022	0.16983	0.045994	3392.41	0.271098	0.272917	0.0181359	0.227098	0.046656	0.0257918
																	3193.54	0.247742	0.247741	0.00748741	0.0464524	0.170583	0.0456814	3394.34	0.269982	0.271596	0.0183293	0.227263	0.0454189	0.0255684
																	3195.47	0.249494	0.249662	0.00748375	0.0478371	0.171258	0.0453664	3396.27	0.268823	0.270413	0.018534	0.227335	0.0442182	0.0253487
																	3197.4	0.251199	0.251515	0.00748009	0.0492565	0.171853	0.0450492	3398.2	0.267622	0.269336	0.0187502	0.227315	0.0430532	0.0251325
																	3199.33	0.252857	0.253325	0.00747643	0.0507107	0.172369	0.0447298	3400.13	0.266379	0.268118	0.0189787	0.227201	0.0419234	0.0249198
																	3201.26	0.254467	0.255082	0.00747278	0.0521999	0.172805	0.0444083	3402.06	0.265094	0.266642	0.0192197	0.226994	0.0408287	0.0247106
																	3203.18	0.25603	0.256802	0.00746912	0.0537243	0.173159	0.0440848	3403.99	0.263767	0.26502	0.0194739	0.226694	0.0397683	0.0245049
																	3205.11	0.257544	0.258525	0.00746546	0.055284	0.173431	0.0437595	3405.92	0.2624	0.263439	0.0197416	0.226302	0.0387422	0.0243027
																	3207.04	0.259009	0.260222	0.00746181	0.056879	0.173621	0.0434323	3407.85	0.260991	0.261922	0.0200234	0.225818	0.0377495	0.024104
																	3208.97	0.260425	0.261747	0.00745815	0.0585093	0.173729	0.0431035	3409.78	0.259542	0.260506	0.0203198	0.225243	0.0367897	0.0239087
																	3210.9	0.261793	0.263101	0.0074545	0.060175	0.173754	0.0427731	3411.71	0.258054	0.259131	0.0206311	0.224577	0.0358625	0.0237169
																	3212.83	0.263111	0.264517	0.00745085	0.061876	0.173696	0.0424412	3413.64	0.256526	0.257631	0.0209578	0.223822	0.0349671	0.0235285
																	3214.75	0.264381	0.265913	0.0074472	0.0636122	0.173555	0.0421079	3415.57	0.254961	0.255916	0.0213005	0.222978	0.0341029	0.0233434
																	3216.68	0.265602	0.267231	0.00744355	0.0653835	0.173332	0.0417733	3417.5	0.253359	0.254111	0.0216595	0.222047	0.0332696	0.0231617
																	3218.61	0.266775	0.26845	0.0074399	0.0671897	0.173028	0.0414376	3419.43	0.251721	0.252444	0.0220354	0.22103	0.0324661	0.0229834
																	3220.54	0.2679	0.269634	0.00743625	0.0690305	0.172641	0.0411007	3421.36	0.250047	0.250839	0.0224283	0.219928	0.0316922	0.0228084
																	3222.47	0.268977	0.270831	0.00743261	0.0709059	0.172173	0.0407628	3423.29	0.24834	0.249052	0.0228389	0.218742	0.0309471	0.0226367
																	3224.4	0.270007	0.271914	0.00742897	0.0728154	0.171625	0.040424	3425.22	0.246601	0.247198	0.0232675	0.217475	0.0302299	0.0224682
																	3226.33	0.270991	0.272859	0.00742533	0.0747587	0.170998	0.0400844	3427.15	0.24483	0.245392	0.0237143	0.216127	0.0295404	0.022303
																	3228.25	0.271928	0.273803	0.0074217	0.0767354	0.170291	0.0397441	3429.08	0.243029	0.24361	0.0241798	0.2147	0.0288776	0.022141
																	3230.18	0.27282	0.274805	0.00741806	0.078745	0.169508	0.0394031	3431.01	0.2412	0.241805	0.0246643	0.213197	0.0282409	0.0219821
																	3232.11	0.273668	0.275722	0.00741444	0.0807872	0.168647	0.0390616	3432.95	0.239343	0.239833	0.0251679	0.211619	0.0276297	0.0218265
																	3234.04	0.274472	0.276466	0.00741082	0.0828613	0.167712	0.0387197	3434.88	0.237461	0.237851	0.0256911	0.209968	0.0270431	0.0216739
																	3235.97	0.275233	0.277174	0.0074072	0.0849667	0.166702	0.0383774	3436.81	0.235555	0.235948	0.0262339	0.208246	0.0264808	0.0215245
																	3237.9	0.275952	0.277883	0.00740359	0.0871029	0.16562	0.0380348	3438.74	0.233627	0.234105	0.0267965	0.206456	0.0259418	0.0213781
																	3239.82	0.27663	0.278625	0.00739999	0.089269	0.164468	0.0376921	3440.67	0.231678	0.232317	0.0273791	0.204599	0.0254255	0.0212347
																	3241.75	0.277268	0.279335	0.00739639	0.0914645	0.163246	0.0373493	3442.6	0.22971	0.230449	0.0279817	0.202678	0.0249313	0.0210943
																	3243.68	0.277868	0.279814	0.00739281	0.0936884	0.161957	0.0370065	3444.53	0.227724	0.228517	0.0286044	0.200695	0.0244585	0.0209569
																	3245.61	0.278429	0.280186	0.00738923	0.09594	0.160602	0.0366638	3446.46	0.225723	0.226531	0.0292473	0.198652	0.0240063	0.0208224
																	3247.54	0.278953	0.28071	0.00738567	0.0982183	0.159183	0.0363212	3448.39	0.223708	0.224443	0.0299101	0.196553	0.0235743	0.0206908
																	3249.47	0.279442	0.281222	0.00738212	0.100522	0.157703	0.0359789	3450.32	0.22168	0.222481	0.0305929	0.194399	0.0231616	0.0205621
																	3251.39	0.279897	0.281582	0.00737859	0.102851	0.156163	0.035637	3452.25	0.219642	0.220722	0.0312953	0.192194	0.0227677	0.0204362
																	3253.32	0.280318	0.28188	0.00737507	0.105204	0.154565	0.0352955	3454.18	0.217595	0.218892	0.0320173	0.189939	0.0223919	0.0203131
																	3255.25	0.280707	0.282117	0.00737157	0.107579	0.152912	0.0349544	3456.11	0.215541	0.216847	0.0327586	0.187637	0.0220336	0.0201927
																	3257.18	0.281065	0.282301	0.00736809	0.109976	0.151206	0.034614	3458.04	0.213481	0.214932	0.0335188	0.185291	0.0216922	0.0200751
																	3259.11	0.281393	0.282456	0.00736464	0.112393	0.14945	0.0342742	3459.97	0.211417	0.213141	0.0342974	0.182903	0.0213671	0.0199601
																	3261.04	0.281692	0.28256	0.00736122	0.114829	0.147644	0.0339352	3461.9	0.20935	0.211197	0.0350942	0.180477	0.0210576	0.0198478
																	3262.97	0.281964	0.282686	0.00735782	0.117283	0.145793	0.033597	3463.83	0.207283	0.209143	0.0359085	0.178014	0.0207633	0.0197381
																	3264.89	0.28221	0.282961	0.00735446	0.119753	0.143898	0.0332597	3465.76	0.205216	0.207173	0.0367397	0.175518	0.0204834	0.0196309
																	3266.82	0.28243	0.283217	0.00735114	0.122238	0.141962	0.0329233	3467.69	0.203152	0.205286	0.0375871	0.172992	0.0202176	0.0195263
																	3268.75	0.282627	0.283355	0.00734787	0.124737	0.139988	0.032588	3469.62	0.201091	0.20339	0.0384501	0.170438	0.0199651	0.0194242
																	3270.68	0.2828	0.283356	0.00734464	0.127248	0.137977	0.0322538	3471.55	0.199034	0.201488	0.039328	0.167858	0.0197255	0.0193246
																	3272.61	0.282952	0.283256	0.00734146	0.129769	0.135933	0.0319207	3473.48	0.196984	0.19964	0.0402197	0.165255	0.0194983	0.0192273
																	3274.54	0.283082	0.283196	0.00733835	0.132299	0.133857	0.031589	3475.41	0.194941	0.197729	0.0411243	0.162633	0.019283	0.0191325
																	3276.47	0.283193	0.283206	0.0073353	0.134836	0.131754	0.0312585	3477.34	0.192906	0.195694	0.042041	0.159993	0.0190789	0.01904
																	3278.39	0.283285	0.283198	0.00733233	0.137379	0.129624	0.0309294	3479.27	0.190881	0.193741	0.0429686	0.157339	0.0188858	0.0189498
																	3280.32	0.283359	0.283207	0.00732944	0.139925	0.12747	0.0306018	3481.2	0.188866	0.191914	0.0439059	0.154672	0.0187031	0.0188619
																	3282.25	0.283415	0.283179	0.00732664	0.142474	0.125296	0.0302756	3483.13	0.186862	0.190102	0.0448521	0.151996	0.0185303	0.0187762
																	3284.18	0.283456	0.283051	0.00732395	0.145023	0.123104	0.029951	3485.06	0.184871	0.188163	0.0458054	0.149313	0.0183671	0.0186927
																	3286.11	0.28348	0.282926	0.00732137	0.147571	0.120895	0.0296281	3486.99	0.182892	0.186176	0.046765	0.146625	0.0182129	0.0186113
																	3288.04	0.28349	0.282829	0.00731892	0.150115	0.118673	0.0293068	3488.92	0.180926	0.184246	0.0477292	0.143935	0.0180675	0.0185321
																	3289.96	0.283485	0.28283	0.00731661	0.152654	0.11644	0.0289873	3490.85	0.178975	0.182313	0.0486967	0.141245	0.0179303	0.018455
																	3291.89	0.283466	0.282828	0.00731446	0.155186	0.114199	0.0286696	3492.78	0.177038	0.180513	0.0496662	0.138558	0.017801	0.0183799
																	3293.82	0.283435	0.282776	0.00731248	0.157708	0.111951	0.0283537	3494.71	0.175116	0.178781	0.0506358	0.135876	0.0176792	0.0183068
																	3295.75	0.28339	0.28278	0.00731069	0.16022	0.1097	0.0280397	3496.64	0.173208	0.176923	0.0516043	0.133201	0.0175646	0.0182357
																	3297.68	0.283333	0.28274	0.00730911	0.162719	0.107447	0.0277277	3498.57	0.171316	0.175065	0.05257	0.130535	0.0174568	0.0181666
																	3299.61	0.283264	0.282461	0.00730776	0.165203	0.105194	0.0274177	3500.5	0.169439	0.173269	0.0535312	0.127881	0.0173555	0.0180993
																	3301.53	0.283183	0.28218	0.00730667	0.167669	0.102945	0.0271097	3502.43	0.167578	0.171412	0.0544864	0.12524	0.0172603	0.0180339
																	3303.46	0.283091	0.28208	0.00730586	0.170117	0.1007	0.0268038	3504.37	0.165732	0.169509	0.0554336	0.122615	0.0171711	0.0179704
																	3305.39	0.282987	0.282046	0.00730537	0.172543	0.0984631	0.0265001	3506.3	0.163901	0.16758	0.0563713	0.120007	0.0170873	0.0179086
																	3307.32	0.282871	0.282038	0.00730521	0.174947	0.096235	0.0261986	3508.23	0.162085	0.165766	0.0572978	0.117418	0.0170089	0.0178486
																	3309.25	0.282744	0.282048	0.00730543	0.177325	0.094018	0.0258993	3510.16	0.160284	0.164031	0.0582112	0.11485	0.0169354	0.0177903
																	3311.18	0.282606	0.281932	0.00730605	0.179676	0.0918139	0.0256022	3512.09	0.158497	0.162199	0.0591098	0.112305	0.0168667	0.0177337
																	3313.11	0.282455	0.28171	0.00730713	0.181997	0.0896247	0.0253075	3514.02	0.156724	0.160362	0.0599919	0.109784	0.0168025	0.0176788
																	3315.03	0.282293	0.28152	0.0073087	0.184287	0.0874522	0.0250151	3515.95	0.154964	0.158432	0.0608557	0.107289	0.0167425	0.0176255
																	3316.96	0.282119	0.28142	0.0073108	0.186544	0.0852978	0.0247251	3517.88	0.153218	0.15644	0.0616995	0.104821	0.0166866	0.0175737
																	3318.89	0.281932	0.281481	0.0073135	0.188766	0.0831634	0.0244375	3519.81	0.151483	0.154557	0.0625215	0.102383	0.0166344	0.0175236
																	3320.82	0.281732	0.281442	0.00731683	0.190949	0.0810505	0.0241523	3521.74	0.149761	0.15274	0.06332	0.0999741	0.0165858	0.0174749
																	3322.75	0.281518	0.28122	0.00732086	0.193094	0.0789605	0.0238697	3523.67	0.14805	0.15094	0.0640934	0.0975965	0.0165407	0.0174277
																	3324.68	0.281291	0.281047	0.00732566	0.195196	0.0768948	0.0235895	3525.6	0.146349	0.149111	0.06484	0.0952518	0.0164987	0.017382
																	3326.61	0.281049	0.280996	0.00733128	0.197256	0.0748547	0.0233119	3527.53	0.144657	0.147255	0.0655581	0.0929407	0.0164598	0.0173377
																	3328.53	0.280792	0.281018	0.0073378	0.199269	0.0728416	0.0230369	3529.46	0.142975	0.145483	0.0662463	0.090664	0.0164237	0.0172949
																	3330.46	0.28052	0.280932	0.0073453	0.201236	0.0708565	0.0227644	3531.39	0.1413	0.143677	0.066903	0.0884232	0.0163902	0.0172533
																	3332.39	0.280231	0.28066	0.00735386	0.203153	0.0689006	0.0224945	3533.32	0.139633	0.141814	0.0675268	0.0862186	0.0163593	0.0172131
																	3334.32	0.279925	0.280326	0.00736356	0.20502	0.0669748	0.0222273	3535.25	0.137973	0.14005	0.0681161	0.0840515	0.0163308	0.0171742
																	3336.25	0.279601	0.28004	0.00737451	0.206833	0.0650802	0.0219628	3537.18	0.136319	0.138302	0.0686698	0.0819225	0.0163045	0.0171366
																	3338.18	0.279258	0.279792	0.00738681	0.208592	0.0632175	0.0217009	3539.11	0.13467	0.136473	0.0691866	0.0798319	0.0162803	0.0171002
																	3340.1	0.278896	0.279538	0.00740056	0.210294	0.0613876	0.0214417	3541.04	0.133025	0.134609	0.0696653	0.0777809	0.0162581	0.0170651
																	3342.03	0.278514	0.279155	0.00741587	0.211938	0.0595912	0.0211852	3542.97	0.131383	0.13278	0.0701047	0.0757696	0.0162378	0.0170311
																	3343.96	0.27811	0.278809	0.00743288	0.213522	0.0578289	0.0209315	3544.9	0.129745	0.131038	0.070504	0.0737984	0.0162192	0.0169982
																	3345.89	0.277684	0.278658	0.00745171	0.215046	0.0561013	0.0206805	3546.83	0.128109	0.129331	0.070862	0.071868	0.0162022	0.0169665
																	3347.82	0.277236	0.278415	0.0074725	0.216506	0.054409	0.0204323	3548.76	0.126474	0.127543	0.0711781	0.0699782	0.0161867	0.0169359
																	3349.75	0.276763	0.277906	0.00749539	0.217901	0.0527523	0.0201868	3550.69	0.12484	0.125662	0.0714514	0.06813	0.0161727	0.0169064
																	3351.68	0.276266	0.277345	0.00752054	0.219231	0.0511316	0.0199442	3552.62	0.123207	0.123853	0.0716814	0.0663231	0.01616	0.0168779
																	3353.6	0.275743	0.276933	0.00754812	0.220494	0.0495472	0.0197043	3554.55	0.121574	0.122173	0.0718674	0.0645575	0.0161486	0.0168505
																	3355.53	0.275194	0.276629	0.00757829	0.221689	0.0479994	0.0194672	3556.48	0.11994	0.120398	0.0720092	0.0628336	0.0161383	0.016824
																	3357.46	0.274617	0.276137	0.00761125	0.222813	0.0464883	0.0192329	3558.41	0.118305	0.118507	0.0721062	0.0611514	0.0161292	0.0167985
																	3359.39	0.274012	0.275451	0.00764717	0.223867	0.045014	0.0190015	3560.34	0.116668	0.116762	0.0721584	0.0595106	0.016121	0.016774
																	3361.32	0.273378	0.274886	0.00768628	0.224849	0.0435767	0.0187728	3562.27	0.115031	0.115135	0.0721656	0.0579114	0.0161139	0.0167504
																	3363.25	0.272714	0.274301	0.00772876	0.225758	0.0421762	0.018547	3564.2	0.113391	0.113453	0.0721277	0.0563533	0.0161076	0.0167276
																	3365.18	0.27202	0.273512	0.00777486	0.226593	0.0408126	0.018324	3566.13	0.111749	0.111691	0.072045	0.0548366	0.0161021	0.0167058
																	3367.1	0.271294	0.27268	0.0078248	0.227353	0.0394857	0.0181038	3568.06	0.110105	0.109972	0.0719176	0.0533608	0.0160975	0.0166848
																	3369.03	0.270536	0.271921	0.00787882	0.228038	0.0381955	0.0178865	3569.99	0.108458	0.108359	0.0717458	0.0519254	0.0160935	0.0166646
																	3370.96	0.269745	0.271152	0.00793718	0.228646	0.0369416	0.0176719	3571.92	0.10681	0.106736	0.0715301	0.0505305	0.0160902	0.0166452
																	3372.89	0.26892	0.270311	0.00800014	0.229177	0.0357238	0.0174602	3573.86	0.10516	0.105097	0.0712709	0.0491755	0.0160876	0.0166266
																	3374.82	0.268062	0.26938	0.00806798	0.229631	0.0345419	0.0172513	3575.79	0.103507	0.103414	0.0709689	0.0478599	0.0160855	0.0166088
																	3376.75	0.267169	0.268463	0.00814098	0.230006	0.0333955	0.0170453	3577.72	0.101853	0.101797	0.0706249	0.0465835	0.016084	0.0165917
																	3378.67	0.266241	0.267594	0.00821944	0.230303	0.0322843	0.016842	3579.65	0.100197	0.100301	0.0702396	0.0453457	0.016083	0.0165754
																	3380.6	0.265278	0.266657	0.00830366	0.230522	0.0312078	0.0166415	3581.58	0.0985409	0.0987245	0.069814	0.0441461	0.0160824	0.0165598
																	3382.53	0.264279	0.265651	0.00839397	0.230661	0.0301656	0.0164439	3583.51	0.0968839	0.0971203	0.0693491	0.0429841	0.0160823	0.0165448
																	3384.46	0.263243	0.264584	0.00849068	0.230721	0.0291572	0.016249	3585.44	0.0952265	0.0956025	0.068846	0.0418591	0.0160826	0.0165305
																	3386.39	0.262172	0.263404	0.00859413	0.230702	0.0281822	0.0160569	3587.37	0.0935698	0.0941366	0.0683058	0.0407706	0.0160833	0.0165168
																	3388.32	0.261063	0.262168	0.00870467	0.230604	0.02724	0.0158676	3589.3	0.0919142	0.0926632	0.0677298	0.0397181	0.0160843	0.0165038
																	3390.25	0.259918	0.260975	0.00882265	0.230427	0.0263301	0.015681	3591.23	0.0902601	0.0911666	0.0671193	0.0387006	0.0160856	0.0164914
																	3392.17	0.258737	0.259794	0.00894844	0.230171	0.0254519	0.0154972	3593.16	0.0886085	0.0896005	0.0664758	0.0377179	0.0160872	0.0164795
																	3394.1	0.257519	0.258473	0.00908239	0.229836	0.0246047	0.0153161	3595.09	0.0869599	0.0880124	0.0658006	0.036769	0.0160891	0.0164683
																	3396.03	0.256264	0.256986	0.00922489	0.229423	0.0237881	0.0151378	3597.02	0.0853155	0.0864961	0.0650953	0.0358535	0.0160913	0.0164576
																	3397.96	0.254973	0.255415	0.00937631	0.228932	0.0230013	0.0149621	3598.95	0.0836759	0.0850462	0.0643614	0.0349706	0.0160937	0.0164474
																	3399.89	0.253646	0.253958	0.00953705	0.228363	0.0222437	0.0147891	3600.88	0.0820418	0.083716	0.0636006	0.0341195	0.0160962	0.0164378
																	3401.82	0.252283	0.252642	0.00970749	0.227718	0.0215147	0.0146189	3602.81	0.0804144	0.0824288	0.0628144	0.0332997	0.0160991	0.0164286
																	3403.74	0.250884	0.251172	0.00988803	0.226997	0.0208136	0.0144513	3604.74	0.0787946	0.0810449	0.0620047	0.0325103	0.016102	0.01642
																	3405.67	0.249451	0.249466	0.0100791	0.2262	0.0201397	0.0142863	3606.67	0.077183	0.0795617	0.0611729	0.0317506	0.0161052	0.0164118
																	3407.6	0.247983	0.247783	0.010281	0.225329	0.0194924	0.014124	3608.6	0.0755811	0.0780915	0.060321	0.03102	0.0161085	0.0164041
																	3409.53	0.246482	0.24623	0.0104942	0.224385	0.018871	0.0139643	3610.53	0.0739893	0.076714	0.0594506	0.0303175	0.016112	0.0163969
																	3411.46	0.244947	0.244644	0.0107191	0.223367	0.0182747	0.0138072	3612.46	0.0724092	0.0753835	0.0585636	0.0296428	0.0161156	0.0163901
																	3413.39	0.24338	0.24293	0.010956	0.222279	0.0177029	0.0136526	3614.39	0.0708415	0.0740566	0.0576616	0.0289948	0.0161193	0.0163837
																	3415.32	0.241781	0.2412	0.0112054	0.221119	0.0171549	0.0135006	3616.32	0.0692871	0.0727014	0.0567463	0.0283729	0.0161231	0.0163777
																	3417.24	0.240152	0.239569	0.0114677	0.219891	0.01663	0.0133512	3618.25	0.0677472	0.0713664	0.0558196	0.0277764	0.016127	0.0163721
																	3419.17	0.238492	0.237845	0.0117431	0.218595	0.0161276	0.0132042	3620.18	0.0662227	0.070068	0.0548833	0.0272046	0.0161311	0.0163669
																	3421.1	0.236804	0.235993	0.0120321	0.217232	0.0156469	0.0130598	3622.11	0.0647145	0.0687087	0.0539389	0.0266565	0.0161352	0.0163621
																	3423.03	0.235088	0.234224	0.012335	0.215804	0.0151872	0.0129178	3624.04	0.0632238	0.0672966	0.0529883	0.0261317	0.0161394	0.0163576
																	3424.96	0.233346	0.232457	0.0126522	0.214311	0.0147479	0.0127783	3625.97	0.0617511	0.0659411	0.052033	0.0256294	0.0161436	0.0163535
																	3426.89	0.231577	0.230633	0.0129839	0.212757	0.0143283	0.0126412	3627.9	0.0602979	0.0646831	0.0510748	0.0251489	0.016148	0.0163497
																	3428.81	0.229785	0.228817	0.0133305	0.211142	0.0139277	0.0125066	3629.83	0.0588647	0.0634183	0.0501152	0.0246894	0.0161523	0.0163463
																	3430.74	0.227969	0.226928	0.0136922	0.209468	0.0135455	0.0123743	3631.76	0.0574523	0.0620742	0.0491557	0.0242503	0.0161568	0.0163431
																	3432.67	0.226131	0.225029	0.0140694	0.207736	0.0131811	0.0122443	3633.69	0.0560618	0.060694	0.048198	0.0238309	0.0161613	0.0163403
																	3434.6	0.224272	0.223178	0.0144621	0.205949	0.0128338	0.0121167	3635.62	0.0546939	0.059342	0.0472435	0.0234306	0.0161658	0.0163378
																	3436.53	0.222394	0.221265	0.0148707	0.204108	0.012503	0.0119914	3637.55	0.0533492	0.0580053	0.0462935	0.0230486	0.0161704	0.0163355
																	3438.46	0.220498	0.219353	0.0152953	0.202214	0.012188	0.0118684	3639.48	0.0520286	0.0566427	0.0453495	0.0226844	0.0161751	0.0163335
																	3440.39	0.218586	0.217492	0.0157361	0.20027	0.0118883	0.0117477	3641.41	0.0507325	0.0552086	0.0444127	0.0223373	0.0161797	0.0163318
																	3442.31	0.216658	0.215539	0.0161932	0.198278	0.0116033	0.0116292	3643.34	0.0494618	0.0537478	0.0434845	0.0220066	0.0161844	0.0163304
																	3444.24	0.214716	0.213531	0.0166666	0.196239	0.0113324	0.0115129	3645.27	0.048217	0.0523931	0.042566	0.0216919	0.0161892	0.0163291
																	3446.17	0.212762	0.211565	0.0171564	0.194155	0.0110751	0.0113988	3647.21	0.0469984	0.0510883	0.0416583	0.0213923	0.0161939	0.0163282
																	3448.1	0.210796	0.209637	0.0176625	0.192029	0.0108307	0.0112869	3649.14	0.0458068	0.0496901	0.0407625	0.0211075	0.0161987	0.0163274
																	3450.03	0.208821	0.207776	0.0181851	0.189861	0.0105988	0.0111771	3651.07	0.0446424	0.0482268	0.0398796	0.0208368	0.0162035	0.0163269
																	3451.96	0.206837	0.205885	0.0187239	0.187656	0.0103788	0.0110694	3653	0.0435055	0.0467501	0.0390105	0.0205796	0.0162084	0.0163266
																	3453.88	0.204846	0.203998	0.0192788	0.185413	0.0101703	0.0109637	3654.93	0.0423967	0.0453619	0.0381561	0.0203355	0.0162132	0.0163265
																	3455.81	0.20285	0.20212	0.0198497	0.183136	0.00997264	0.0108602	3656.86	0.0413159	0.0440591	0.0373171	0.0201038	0.0162181	0.0163266
																	3457.74	0.200849	0.200186	0.0204363	0.180826	0.00978547	0.0107587	3658.79	0.0402636	0.0427232	0.0364944	0.0198841	0.0162229	0.0163269
																	3459.67	0.198845	0.198256	0.0210384	0.178485	0.00960827	0.0106591	3660.72	0.0392399	0.0413382	0.0356886	0.0196759	0.0162278	0.0163274
[truncated: 230 more rows]

## Sheet: Data Figure 7
data							fitted data								Leakage rates vs vOH
[truncated: 7 more rows]
